# Supplementary material for: ZNF714 Supports Pro-Oncogenic Features in Lung Cancer Cells
Source: Int J Mol Sci. 2023 Oct 24;24(21):15530. doi: 10.3390/ijms242115530 (PMC10649060; doi:10.3390/ijms242115530)
Supplement: Supplementary file 1 [file ijms-24-15530-s001.zip]

Archive with 9 entries (9 files):
- Suppl. file 1.xlsx
- Suppl. file 2.xlsx
- Supplemental figure 1.pptx
- Supplemental figure 2.pptx
- Supplemental figure 3.pptx
- Supplemental figure 4.pptx
- Supplemental figure 5.pptx
- Supplemental figure 6.pptx
- Supplemental figure 7.pptx
