# Supplementary material for: ZNF714 Supports Pro-Oncogenic Features in Lung Cancer Cells
Source: Int J Mol Sci. 2023 Oct 24;24(21):15530. doi: 10.3390/ijms242115530 (PMC10649060; doi:10.3390/ijms242115530)
Supplement: Supplementary file 1 [file ijms-24-15530-s001.zip › Suppl. file 1.xlsx]

## Sheet: Description
File S1 . ZNF714 target genes that are simultaneously overexpressed and unmethylated in shZNF714 cells. The file shows 54 genes in H2073 and 36 genes in SKMES indicating their expression and methylation level of each CpGs in the promoter region.

## Sheet: H2073
	Methyl | Expr	Gene_Symbol	Transcript_ID	Description	gene_biotype	Ekspresion_ZNF714/shLUC	Ekspresion_ZNF714/WT	Total number of probes (shLuc | WT)	probesID_shLUC	Localization_shLUC	probesID_WT	Localization_WT	met_val_shLUC	met_val_WT
1	hypo|up	ALDH1A3	NM_000693,NM_001293815	aldehyde dehydrogenase 1 family member A3	protein_coding	6.077258	25.113791	2 | 5	['cg10336108', 'cg12791065']	["['TSS1500']", "['TSS1500']"]	['cg10336108', 'cg26185340', 'cg12791065', 'cg16086130', 'cg26509022']	["['TSS1500']", "['TSS1500']", "['TSS1500']", "['TSS1500']", "['TSS1500']"]	[-0.381721171, -0.217351605]	[-0.502028851, -0.422421171, -0.360786171, -0.30764017, -0.213530654]
2	hypo|up	ASB9	NM_001031739,NM_001168530,NM_001168531,NM_024087,XM_005274446,XM_011545458,XM_011545460,XM_017029283,XM_017029284,XM_017029285,XM_017029286,XM_024452341	ankyrin repeat and SOCS box containing 9	protein_coding	4.811619	4.10326	1 | 1	['cg08973369']	["['TSS1500' 'TSS1500' 'TSS1500']"]	['cg08973369']	["['TSS1500' 'TSS1500' 'TSS1500']"]	[-0.249737493]	[-0.381666576]
3	hypo|up	CBR3	NM_001236,XM_011529772	carbonyl reductase 3	protein_coding	3.416383	2.46491	1 | 1	['cg15881486']	["['TSS1500']"]	['cg15881486']	["['TSS1500']"]	[-0.222754763]	[-0.266046379]
4	hypo|up	CCNO	NM_021147,NR_125346,NR_125347,NR_125348	cyclin O	protein_coding	6.498066	11.080749	1 | 1	['cg27143204']	["['TSS1500']"]	['cg27143204']	["['TSS1500']"]	[-0.286246014]	[-0.247391104]
5	hypo|up	CDHR2	NM_001171976,NM_017675	cadherin related family member 2	protein_coding	2.196053	3.617038	2 | 1	['cg25986527', 'cg06748006']	["['TSS200']", "['TSS200']"]	['cg25986527']	["['TSS200']"]	[-0.312507893, -0.261175157]	[-0.226203072]
6	hypo|up	CDK5R2	NM_003936	cyclin dependent kinase 5 regulatory subunit 2	protein_coding	2.131178	2.6152	1 | 1	['cg23452259']	["['TSS1500']"]	['cg23452259']	["['TSS1500']"]	[-0.267680104]	[-0.225597153]
7	hypo|up	COL14A1	NM_021110,XM_005251059,XM_006716651,XM_017013809	collagen type XIV alpha 1 chain	protein_coding	3.553955	5.190637	1 | 1	['cg25244609']	["['TSS1500']"]	['cg25244609']	["['TSS1500']"]	[-0.216708045]	[-0.224510054]
8	hypo|up	COL16A1	NM_001856,XM_005270481,XM_011540722,XM_011540723,XM_011540724,XM_011540726,XM_011540727,XM_011540728,XM_011540729,XM_011540730,XM_017000338,XM_017000339,XM_017000340,XM_017000341,XR_001736981,XR_001736982,XR_001736983,XR_001736984,XR_946546	collagen type XVI alpha 1 chain	protein_coding	2.23099	2.36861	1 | 1	['cg19100596']	["['TSS1500']"]	['cg19100596']	["['TSS1500']"]	[-0.288131191]	[-0.356211079]
9	hypo|up	CPLX2	NM_001008220,NM_006650,XM_005265798,XM_005265799,XM_011534419,XM_017008964	complexin 2	protein_coding	3.898354	3.392239	1 | 2	['cg07856163']	["['TSS1500']"]	['cg07856163', 'cg08642613']	["['TSS1500']", "['TSS1500']"]	[-0.265004187]	[-0.283226755, -0.242671524]
10	hypo|up	CREB5	NM_001011666,NM_004904,NM_182898,NM_182899,XM_005249906,XM_011515618,XM_017012806,XM_017012807,XM_017012808,XM_017012809,XM_017012810,XM_024447005,XR_001744893	cAMP responsive element binding protein 5	protein_coding	3.489733	3.385575	1 | 1	['cg17588038']	["['TSS1500']"]	['cg17588038']	["['TSS1500']"]	[-0.30187982]	[-0.290007591]
11	hypo|up	DLX3	NM_005220	distal-less homeobox 3	protein_coding	2.187064	4.030017	2 | 1	['cg00594561', 'cg26232940']	["['TSS1500']", "['TSS1500']"]	['cg26232940']	["['TSS1500']"]	[-0.322356983, -0.266328875]	[-0.312382998]
12	hypo|up	DMBT1	NM_001320644,NM_004406,NM_007329,NM_017579,XM_006717660,XM_006717665,XM_011539388,XM_011539389,XM_011539390,XM_011539391,XM_011539392,XM_011539393,XM_011539394,XM_011539395,XM_011539396,XM_011539398,XM_011539399,XM_011539400,XM_011539401,XM_011539402,XM_011539403,XM_011539405,XM_011539407,XM_011539408,XM_011539409,XM_011539410,XM_011539411,XM_011539413,XM_011539414,XM_011539415,XM_017015798,XM_02…	deleted in malignant brain tumors 1	protein_coding	2.584965	2.578082	1 | 1	['cg18022884']	["['TSS1500', 'TSS1500', 'TSS1500']"]	['cg18022884']	["['TSS1500', 'TSS1500', 'TSS1500']"]	[-0.206686906]	[-0.221665989]
13	hypo|up	F3	NM_001178096,NM_001993	coagulation factor III, tissue factor	protein_coding	2.130105	2.939325	1 | 1	['cg24061914']	["['TSS1500', 'TSS1500']"]	['cg24061914']	["['TSS1500', 'TSS1500']"]	[-0.352161028]	[-0.366658491]
14	hypo|up	FAAH	NM_001441	fatty acid amide hydrolase	protein_coding	2.100337	4.243512	1 | 3	['cg06911238']	["['TSS1500']"]	['cg16610041', 'cg06911238', 'cg12671744']	["['TSS200']", "['TSS1500']", "['TSS200']"]	[-0.225085866]	[-0.255163183, -0.254175205, -0.244831558]
15	hypo|up	FLJ22447	NR_039985	uncharacterized LOC400221	lncRNA	23.688335	18.941153	1 | 2	['', 'cg19695597']	['', "['TSS1500' 'TSS200']"]	[['', 'cg19695597'], 'cg00524136']	[['', "['TSS1500' 'TSS200']"], "['TSS200' 'TSS200']"]	['', -0.284045623]	[['', -0.357095423], -0.285743155]
16	hypo|up	FMN1	NM_001103184,NM_001277313,NM_001277314,XM_011521504,XM_011521505,XM_011521506,XM_011521507,XM_011521509,XM_011521511,XM_017022130,XM_017022131,XM_017022132,XM_017022133,XM_017022134,XM_017022135	formin 1	protein_coding	5.636057	5.125999	2 | 1	['cg19599407', 'cg25310250']	["['TSS200']", "['TSS200']"]	['cg25310250']	["['TSS200']"]	[-0.203267764, -0.202507142]	[-0.296896547]
17	hypo|up	FUT2	NM_000511,NM_001097638	fucosyltransferase 2	protein_coding	2.917799	2.761729	3 | 3	['cg08586518', 'cg20441902', 'cg08873673']	["['TSS1500', 'TSS1500']", "['TSS200', 'TSS200']", "['TSS200', 'TSS200']"]	['cg20441902', 'cg08873673', 'cg08586518']	["['TSS200', 'TSS200']", "['TSS200', 'TSS200']", "['TSS1500', 'TSS1500']"]	[-0.365706646, -0.630452578, -0.359977861]	[-0.511944837, -0.325132845, -0.285821281]
18	hypo|up	HEY1	NM_001040708,NM_001282851,NM_012258	hes related family bHLH transcription factor with YRPW motif 1	protein_coding	5.796046	6.0498	1 | 1	['cg18402546']	["['TSS1500' 'TSS1500']"]	['cg18402546']	["['TSS1500' 'TSS1500']"]	[-0.221613761]	[-0.261639566]
19	hypo|up	HHIPL2	NM_024746,XM_011509986,XM_017002350,XM_024449814,XR_001737416,XR_001737417,XR_002957624,XR_426906	HHIP like 2	protein_coding	16.911022	7.314556	1 | 1	['cg10035872']	["['TSS1500']"]	['cg10035872']	["['TSS1500']"]	[-0.451692363]	[-0.297532679]
20	hypo|up	HNMT	NM_001024074,NM_001024075,NM_006895,XM_011511064,XM_017003948,XM_017003949,XR_002959286	histamine N-methyltransferase	protein_coding	3.007127	2.466307	3 | 3	['cg11081049', 'cg05407171', 'cg08742578']	["['TSS1500', 'TSS1500', 'TSS1500']", "['TSS1500', 'TSS1500', 'TSS1500']", "['TSS1500', 'TSS1500', 'TSS1500']"]	['cg11081049', 'cg05407171', 'cg08742578']	["['TSS1500', 'TSS1500', 'TSS1500']", "['TSS1500', 'TSS1500', 'TSS1500']", "['TSS1500', 'TSS1500', 'TSS1500']"]	[-0.616209519, -0.609420122, -0.240489609]	[-0.455552173, -0.287465533, -0.229619474]
21	hypo|up	HOXB5	NM_002147	homeobox B5	protein_coding	2.255535	2.495312	1 | 1	['cg01405107']	["['TSS1500']"]	['cg01405107']	["['TSS1500']"]	[-0.36969894]	[-0.214890833]
22	hypo|up	HOXB6	NM_001369397,NM_018952,XM_011524727	homeobox B6	protein_coding	2.843543	2.287049	1 | 1	['cg18878432']	["['TSS1500']"]	['cg18878432']	["['TSS1500']"]	[-0.288998376]	[-0.282185461]
23	hypo|up	HSPB8	NM_014365	heat shock protein family B (small) member 8	protein_coding	6.486464	8.061071	1 | 1	['cg22189286']	["['TSS1500']"]	['cg22189286']	["['TSS1500']"]	[-0.375668146]	[-0.403630741]
24	hypo|up	ID3	NM_002167	inhibitor of DNA binding 3, HLH protein	protein_coding	2.434522	2.90884	1 | 1	['cg27518976']	["['TSS1500']"]	['cg27518976']	["['TSS1500']"]	[-0.246569255]	[-0.451790572]
25	hypo|up	IDH1	NM_001282386,NM_001282387,NM_005896	isocitrate dehydrogenase (NADP(+)) 1, cytosolic	protein_coding	2.307498	2.062759	1 | 1	['cg20893317']	["['TSS1500']"]	['cg20893317']	["['TSS1500']"]	[-0.319765392]	[-0.351092956]
26	hypo|up	IL32	NM_001012631,NM_001012632,NM_001012633,NM_001012634,NM_001012635,NM_001012636,NM_001012718,NM_001308078,NM_001369587,NM_001369588,NM_001369589,NM_001369590,NM_001369591,NM_001369592,NM_001369593,NM_001369595,NM_001369596,NM_004221	interleukin 32	protein_coding	5.172865	5.760486	2 | 2	['cg18350391', 'cg21981744']	["['TSS200' 'TSS1500' 'TSS200' 'TSS200']", "['TSS200' 'TSS200' 'TSS200' 'TSS200' 'TSS200']"]	['cg18350391', 'cg21981744']	["['TSS200' 'TSS1500' 'TSS200' 'TSS200']", "['TSS200' 'TSS200' 'TSS200' 'TSS200' 'TSS200']"]	[-0.23808507, -0.258662685]	[-0.304120436, -0.232959422]
27	hypo|up	LAMA3	NM_000227,NM_001127717,NM_001127718,NM_001302996,NM_198129,NR_130106,XM_011525978,XM_011525979,XM_011525980,XM_011525981,XM_011525982,XM_017025743,XM_017025744,XR_001753199	laminin subunit alpha 3	protein_coding	2.560232	2.913137	1 | 2	['cg20182164']	["['TSS1500' 'TSS1500']"]	['cg20182164', 'cg17843318']	["['TSS1500' 'TSS1500']", "['TSS1500' 'TSS1500']"]	[-0.341683811]	[-0.372233694, -0.322940486]
28	hypo|up	LIMA1	NM_001113546,NM_001113547,NM_001243775,NM_016357,XM_011538455,XM_017019429,XM_017019430	LIM domain and actin binding 1	protein_coding	4.16294	4.059048	1 | 1	['cg23497020']	["['TSS200']"]	['cg23497020']	["['TSS200']"]	[-0.206571389]	[-0.261907126]
29	hypo|up	NOTCH3	NM_000435,XM_005259924	notch receptor 3	protein_coding	3.569902	2.94519	1 | 1	['cg06650786']	["['TSS1500']"]	['cg06650786']	["['TSS1500']"]	[-0.317696778]	[-0.262450632]
30	hypo|up	PCDH20	NM_022843	protocadherin 20	protein_coding	3.301727	2.33682	7 | 6	['cg02246190', 'cg05034702', 'cg15182360', 'cg00245538', 'cg17903776', 'cg12721730', 'cg15839219']	["['TSS1500']", "['TSS200']", "['TSS200']", "['TSS200']", "['TSS200']", "['TSS200']", "['TSS200']"]	['cg05034702', 'cg15182360', 'cg00245538', 'cg15839219', 'cg17903776', 'cg02246190']	["['TSS200']", "['TSS200']", "['TSS200']", "['TSS200']", "['TSS200']", "['TSS1500']"]	[-0.243352426, -0.475375129, -0.30183131, -0.286320603, -0.284526952, -0.237361452, -0.219557979]	[-0.560813129, -0.351808647, -0.335920056, -0.263019918, -0.243809477, -0.216244599]
31	hypo|up	PRSS23	NM_001293179,NM_001293180,NM_007173,NR_120591,NR_120592,NR_120593	serine protease 23	protein_coding	4.41766	4.831689	2 | 2	['cg23771366', 'cg23214764']	["['TSS1500']", "['TSS1500']"]	['cg23771366', 'cg23214764']	["['TSS1500']", "['TSS1500']"]	[-0.265659863, -0.243224]	[-0.41303501, -0.250134301]
32	hypo|up	PTGR1	NM_001146108,NM_001146109,NM_012212,XM_011518394,XM_011518395,XM_017014485,XR_001746250,XR_929738	prostaglandin reductase 1	protein_coding	2.930451	2.436751	1 | 1	['cg14465583']	["['TSS200', 'TSS200', 'TSS1500']"]	['cg13831329']	["['TSS200', 'TSS200', 'TSS1500']"]	[-0.235352056]	[-0.20139912]
33	hypo|up	PTGS2	NM_000963	prostaglandin-endoperoxide synthase 2	protein_coding	7.333369	3.340464	2 | 2	['cg25147026', 'cg16101346']	["['TSS1500']", "['TSS1500']"]	['cg25147026', 'cg16101346']	["['TSS1500']", "['TSS1500']"]	[-0.496323826, -0.49027193]	[-0.39450385, -0.370407375]
34	hypo|up	RAB25	NM_020387,NR_133653	RAB25, member RAS oncogene family	protein_coding	34.664839	28.660694	5 | 5	['cg22663604', 'cg15896939', 'cg09243900', 'cg12953206', 'cg16798755']	["['TSS1500']", "['TSS200']", "['TSS200']", "['TSS200']", "['TSS200']"]	['cg15896939', 'cg22663604', 'cg09243900', 'cg12953206', 'cg16798755']	["['TSS200']", "['TSS1500']", "['TSS200']", "['TSS200']", "['TSS200']"]	[-0.26095482, -0.325804089, -0.308661434, -0.298437572, -0.297193329]	[-0.337382869, -0.305272404, -0.295977963, -0.295715565, -0.272869009]
35	hypo|up	RASSF2	NM_014737,NM_170774,XM_005260895,XM_011529410,XM_011529411,XM_011529412,XM_017028149,XM_017028150,XM_017028151,XM_017028152,XM_017028153	Ras association domain family member 2	protein_coding	3.896044	4.392746	1 | 1	['cg04423554']	["['TSS1500']"]	['cg04423554']	["['TSS1500']"]	[-0.52340313]	[-0.631568667]
36	hypo|up	RBM24	NM_001143941,NM_001143942,NM_153020,XM_005248932,XM_011514387,XM_011514388,XM_011514389	RNA binding motif protein 24	protein_coding	5.333281	2.380898	2 | 1	['cg15168816', 'cg02311932']	["['TSS1500']", "['TSS200']"]	['cg02311932']	["['TSS200']"]	[-0.214876168, -0.324818285]	[-0.282175152]
37	hypo|up	RCSD1	NM_001322923,NM_001322924,NM_052862,NR_136519	RCSD domain containing 1	protein_coding	2.084806	2.19272	1 | 2	['cg15676719']	["['TSS1500']"]	['cg15676719', 'cg15864502']	["['TSS1500']", "['TSS200']"]	[-0.249065732]	[-0.219530315, -0.21763139]
38	hypo|up	SAMD9	NM_001193307,NM_017654	sterile alpha motif domain containing 9	protein_coding	3.23783	3.288782	2 | 2	['cg14323173', 'cg17668728']	["['TSS200']", "['TSS200']"]	['cg14323173', 'cg17668728']	["['TSS200']", "['TSS200']"]	[-0.447746902, -0.356925976]	[-0.445130626, -0.319691953]
39	hypo|up	SERPINB7	NM_001040147,NM_001261830,NM_001261831,NM_003784,XM_024451278	serpin family B member 7	protein_coding	3.301359	3.639501	2 | 1	['cg24195903', 'cg02991686']	["['TSS1500']", "['TSS1500' 'TSS1500']"]	['cg02991686']	["['TSS1500' 'TSS1500']"]	[-0.242790477, -0.411490919]	[-0.343512784]
40	hypo|up	SGK1	NM_001143676,NM_001143677,NM_001143678,NM_001291995,NM_005627,XM_011536071	serum/glucocorticoid regulated kinase 1	protein_coding	9.687396	3.250745	3 | 5	['cg14905466', 'cg24422188', 'cg09404376']	["['TSS200']", "['TSS200']", "['TSS200']"]	['cg09404376', 'cg14905466', 'cg24422188', 'cg03656583', 'cg03944089']	["['TSS200']", "['TSS200']", "['TSS200']", "['TSS1500']", "['TSS1500' 'TSS1500']"]	[-0.282525737, -0.237655209, -0.224515818]	[-0.269942649, -0.240959403, -0.223234073, -0.2288359, -0.212833614]
41	hypo|up	SIM2	NM_005069,NM_009586,XM_011529694,XM_017028442,XR_001754891	SIM bHLH transcription factor 2	protein_coding	2.214515	5.358203	5 | 3	['cg22976224', 'cg20755721', 'cg26938272', 'cg14845410', 'cg02672220']	["['TSS1500', 'TSS1500']", "['TSS1500', 'TSS1500']", "['TSS1500', 'TSS1500']", "['TSS1500', 'TSS1500']", "['TSS1500', 'TSS1500']"]	['cg22976224', 'cg20755721', 'cg26938272']	["['TSS1500', 'TSS1500']", "['TSS1500', 'TSS1500']", "['TSS1500', 'TSS1500']"]	[-0.407119857, -0.361935639, -0.320578713, -0.221340518, -0.20593275]	[-0.359366371, -0.2990958, -0.230343151]
42	hypo|up	SLC12A3	NM_000339,NM_001126107,NM_001126108,XM_005256119	solute carrier family 12 member 3	protein_coding	10.336643	6.392073	4 | 3	['cg17759354', 'cg05470939', 'cg01191774', 'cg04303879']	["['TSS1500', 'TSS1500', 'TSS1500']", "['TSS1500', 'TSS1500', 'TSS1500']", "['TSS200', 'TSS200', 'TSS200']", "['TSS200', 'TSS200', 'TSS200']"]	['cg01191774', 'cg17759354', 'cg04303879']	["['TSS200', 'TSS200', 'TSS200']", "['TSS1500', 'TSS1500', 'TSS1500']", "['TSS200', 'TSS200', 'TSS200']"]	[-0.309354393, -0.238013094, -0.456091854, -0.299976412]	[-0.389824994, -0.311816549, -0.250149283]
43	hypo|up	SLC1A3	NM_001166695,NM_001166696,NM_001289939,NM_001289940,NM_004172,XM_005248342,XM_011514084,XM_024446181,XM_024446182	solute carrier family 1 member 3	protein_coding	2.906951	3.954244	1 | 1	['cg16610086']	["['TSS200', 'TSS200']"]	['cg16610086']	["['TSS200', 'TSS200']"]	[-0.325095326]	[-0.247056484]
44	hypo|up	SLFN13	NM_144682,XM_005257922,XM_011524383,XM_017024232,XM_017024233,XM_024450614,XM_024450615	schlafen family member 13	protein_coding	2.712961	2.133862	4 | 4	['cg16563370', 'cg13443575', 'cg04862556', 'cg04354393']	["['TSS200']", "['TSS200']", "['TSS200']", "['TSS200']"]	['cg16563370', 'cg04862556', 'cg13443575', 'cg04354393']	["['TSS200']", "['TSS200']", "['TSS200']", "['TSS200']"]	[-0.377848434, -0.329179211, -0.30221573, -0.218555056]	[-0.39805707, -0.279032516, -0.275345537, -0.239401283]
45	hypo|up	SRPX	NM_001170750,NM_001170751,NM_001170752,NM_006307,XM_017029893	sushi repeat containing protein X-linked	protein_coding	3.330628	2.181022	1 | 2	['cg27485646']	["['TSS1500', 'TSS1500', 'TSS1500', 'TSS1500']"]	['cg03509565', 'cg27485646']	["['TSS1500', 'TSS1500', 'TSS1500', 'TSS1500']", "['TSS1500', 'TSS1500', 'TSS1500', 'TSS1500']"]	[-0.285014093]	[-0.328429464, -0.292663424]
46	hypo|up	STRA6	NM_001142617,NM_001142618,NM_001142619,NM_001142620,NM_001199040,NM_001199041,NM_001199042,NM_022369,XM_011521883,XM_011521884,XM_011521885,XM_017022478,XM_017022479,XM_017022480,XR_931877	stimulated by retinoic acid 6	protein_coding	10.696285	8.153494	7 | 7	['cg13888509', 'cg18640660', 'cg22672067', 'cg26774156', 'cg00075967', 'cg15162876', 'cg14275207']	["['TSS1500' 'TSS200']", "['TSS1500' 'TSS200']", "['TSS1500' 'TSS200']", "['TSS200']", "['TSS200']", "['TSS200' 'TSS200']", "['TSS200' 'TSS200']"]	['cg13888509', 'cg18640660', 'cg22672067', 'cg26774156', 'cg00075967', 'cg15162876', 'cg14275207']	["['TSS1500' 'TSS200']", "['TSS1500' 'TSS200']", "['TSS1500' 'TSS200']", "['TSS200']", "['TSS200']", "['TSS200' 'TSS200']", "['TSS200' 'TSS200']"]	[-0.495888419, -0.354706128, -0.255153958, -0.585996741, -0.479331895, -0.319651405, -0.443820677]	[-0.542176688, -0.385361516, -0.284239741, -0.625824692, -0.467936062, -0.317512152, -0.503010827]
47	hypo|up	SYTL3	NM_001009991,NM_001242384,NM_001242394,NM_001242395,NM_001318745,XM_005267215,XM_005267218,XM_005267222,XM_006715605,XM_006715606,XM_006715611,XM_011536254,XM_011536255,XM_017011495,XM_017011496,XM_017011497,XM_017011498,XM_017011499,XM_024446588	synaptotagmin like 3	protein_coding	2.385903	4.181305	4 | 4	['cg12691330', 'cg11065271', 'cg02829601', 'cg07265541']	["['TSS1500']", "['TSS1500']", "['TSS200']", "['TSS200']"]	['cg12691330', 'cg11065271', 'cg07265541', 'cg02829601']	["['TSS1500']", "['TSS1500']", "['TSS200']", "['TSS200']"]	[-0.511537253, -0.391592825, -0.432339298, -0.345365777]	[-0.634137267, -0.483111295, -0.451725473, -0.427056426]
48	hypo|up	TDRD5	NM_001199085,NM_001199089,NM_001199091,NM_001199092,NM_001349923,NM_173533,XM_005244934,XM_005244935	tudor domain containing 5	protein_coding	2.745654	3.678264	1 | 3	['cg16874812']	["['TSS1500', 'TSS200', 'TSS200', 'TSS200']"]	['cg07171496', 'cg13848905', 'cg16874812']	["['TSS1500']", "['TSS1500']", "['TSS1500', 'TSS200', 'TSS200', 'TSS200']"]	[-0.242033964]	[-0.296716475, -0.214917398, -0.503786139]
49	hypo|up	TGFBI	NM_000358	transforming growth factor beta induced	protein_coding	3.155698	3.820153	2 | 2	['cg10187927', 'cg10648763']	["['TSS1500']", "['TSS200']"]	['cg10187927', 'cg10648763']	["['TSS1500']", "['TSS200']"]	[-0.52611006, -0.254569766]	[-0.414423556, -0.362307022]
50	hypo|up	TPM2	NM_001301226,NM_001301227,NM_003289,NM_213674,XM_017015087,XM_017015088,XM_017015090,XM_017015091,XM_017015092,XM_017015093	tropomyosin 2	protein_coding	14.117253	13.853625	1 | 2	['cg19075535']	["['TSS200', 'TSS200', 'TSS200', 'TSS200']"]	['cg26607748', 'cg19075535']	["['TSS200', 'TSS200', 'TSS200']", "['TSS200', 'TSS200', 'TSS200', 'TSS200']"]	[-0.205565023]	[-0.204356005, -0.246384956]
51	hypo|up	TSPAN15	NM_001351263,NM_012339,NR_147091,XM_005269666,XM_011539562,XM_011539563,XM_017016010,XR_001747072,XR_001747073,XR_001747074	tetraspanin 15	protein_coding	3.851423	3.660601	2 | 3	['cg03783925', 'cg12401742']	["['TSS1500']", "['TSS1500']"]	['cg03783925', 'cg12401742', 'cg01946480']	["['TSS1500']", "['TSS1500']", "['TSS1500']"]	[-0.371826157, -0.369172051]	[-0.459765663, -0.398402681, -0.219046521]
52	hypo|up	UGT1A6	NM_001072,NM_205862	UDP glucuronosyltransferase family 1 member A6	protein_coding	8.715104	5.526238	1 | 1	['cg18820295']	["['TSS1500']"]	['cg23510527']	["['TSS200']"]	[-0.252544191]	[-0.209066068]
53	hypo|up	VCAN	NM_001126336,NM_001164097,NM_001164098,NM_004385	versican	protein_coding	2.32964	3.454201	1 | 1	['cg08288083']	["['TSS1500', 'TSS1500', 'TSS1500', 'TSS1500']"]	['cg15114672']	["['TSS1500', 'TSS1500', 'TSS1500', 'TSS1500']"]	[-0.246900214]	[-0.471446655]
54	hypo|up	ZFP42	NM_001304358,NM_174900,XM_011531604,XM_011531605,XM_011531606,XM_011531607	ZFP42 zinc finger protein	protein_coding	4.087686	2.443934	1 | 1	['cg24519147']	["['TSS1500']"]	['cg10242602']	["['TSS200']"]	[-0.236972816]	[-0.214950971]

## Sheet: SKMES
	Methyl | Expr	Gene_Symbol	Transcript_ID	Description	gene_biotype	Ekspresion_ZNF714/shLUC	Ekspresion_ZNF714/WT	Total number of probes (shLuc | WT)	probesID_shLUC	Localization_shLUC	probesID_WT	Localization_WT	met_val_shLUC	met_val_WT
1	hypo|up	AKR1B10	NM_020299,XM_011516416,XM_011516417,XR_927491	aldo-keto reductase family 1 member B10	protein_coding	8.242609	9.725545	1 | 1	['cg12001930']	["['TSS200']"]	['cg12001930']	["['TSS200']"]	[-0.245855651]	[-0.294250096]
2	hypo|up	ALDH3A1	NM_000691,NM_001135167,NM_001135168,NM_001330150,XM_005256522,XM_005256523,XM_005256524,XM_011523731	aldehyde dehydrogenase 3 family member A1	protein_coding	7.050131	31.987872	11 | 13	['cg27451508', 'cg05447343', 'cg18957070', 'cg15849060', 'cg12299404', 'cg01471036', 'cg13295878', 'cg12787571', 'cg23392390', 'cg23098051', 'cg11475454']	["['TSS1500']", "['TSS200' 'TSS200']", "['TSS200' 'TSS200']", "['TSS1500' 'TSS200']", "['TSS200' 'TSS1500']", "['TSS1500' 'TSS200']", "['TSS1500' 'TSS1500']", "['TSS1500' 'TSS200']", "['TSS1500' 'TSS1500']", "['TSS200']", "['TSS200']"]	['cg27451508', 'cg01614658', 'cg20253238', 'cg05447343', 'cg12299404', 'cg18957070', 'cg01471036', 'cg12787571', 'cg15849060', 'cg13295878', 'cg23392390', 'cg23098051', 'cg11475454']	["['TSS1500']", "['TSS200']", "['TSS1500']", "['TSS200' 'TSS200']", "['TSS200' 'TSS1500']", "['TSS200' 'TSS200']", "['TSS1500' 'TSS200']", "['TSS1500' 'TSS200']", "['TSS1500' 'TSS200']", "['TSS1500' 'TSS1500']", "['TSS1500' 'TSS1500']", "['TSS200']", "['TSS200']"]	[-0.210534657, -0.692605183, -0.626877584, -0.622627626, -0.608884028, -0.581408507, -0.567176133, -0.566820003, -0.552292237, -0.476861376, -0.377743209]	[-0.245239261, -0.220074115, -0.216497844, -0.772940863, -0.685900031, -0.677987977, -0.629129107, -0.624396433, -0.592072105, -0.591035502, -0.482575777, -0.510081529, -0.376707346]
3	hypo|up	ARNT2	NM_014862	aryl hydrocarbon receptor nuclear translocator 2	protein_coding	2.782079	5.444831	2 | 2	['cg05201477', 'cg20775959']	["['TSS1500']", "['TSS1500']"]	['cg20775959', 'cg05201477']	["['TSS1500']", "['TSS1500']"]	[-0.277720302, -0.249466516]	[-0.286210687, -0.275806069]
4	hypo|up	BMP4	NM_001202,NM_001347912,NM_001347913,NM_001347914,NM_001347915,NM_001347916,NM_001347917,NM_130850,NM_130851	bone morphogenetic protein 4	protein_coding	3.830986	5.42727	3 | 3	['cg04937184', 'cg24526899', 'cg09229893']	["['TSS1500', 'TSS1500']", "['TSS1500', 'TSS1500']", "['TSS1500', 'TSS1500']"]	['cg04937184', 'cg24526899', 'cg09229893']	["['TSS1500', 'TSS1500']", "['TSS1500', 'TSS1500']", "['TSS1500', 'TSS1500']"]	[-0.407454278, -0.380619051, -0.281274103]	[-0.40712421, -0.366945191, -0.342748797]
5	hypo|up	BMP8A	NM_181809,XM_006710616,XM_011541381,XM_011541382,XM_017001198,XR_946640,XR_946641,XR_946642	bone morphogenetic protein 8a	protein_coding	4.904504	3.26504	1 | 1	['cg04923576']	["['TSS1500']"]	['cg04923576']	["['TSS1500']"]	[-0.309872438]	[-0.353603215]
6	hypo|up	BMP8B	NM_001720,XM_005271149,XM_011542022,XM_011542024,XM_011542025,XM_017002155,XM_017002156,XM_024449299,XR_946748,XR_946749,XR_946750	bone morphogenetic protein 8b	protein_coding	3.940169	4.595367	1 | 1	['cg06616202']	["['TSS1500']"]	['cg06616202']	["['TSS1500']"]	[-0.216812925]	[-0.217075769]
7	hypo|up	C1R	NM_001354346,NM_001733	complement C1r	protein_coding	2.395777	8.513398	1 | 1	['cg24599182']	["['TSS1500']"]	['cg24599182']	["['TSS1500']"]	[-0.430566451]	[-0.366743404]
8	hypo|up	CXCL16	NM_001100812,NM_022059	C-X-C motif chemokine ligand 16	protein_coding	2.426178	4.430964	1 | 1	['cg05842890']	["['TSS1500' 'TSS1500']"]	['cg05842890']	["['TSS1500' 'TSS1500']"]	[-0.536902881]	[-0.592914687]
9	hypo|up	CYP2S1	NM_030622,XR_935812	cytochrome P450 family 2 subfamily S member 1	protein_coding	3.415957	8.549269	2 | 3	['cg21117476', 'cg16643152']	["['TSS200']", "['TSS200']"]	['cg21117476', 'cg16643152', 'cg02997111']	["['TSS200']", "['TSS200']", "['TSS1500']"]	[-0.300762182, -0.222915365]	[-0.302249104, -0.27220388, -0.218654909]
10	hypo|up	DGCR5	NR_002733,NR_024159,NR_026651,NR_045121,NR_110533	DiGeorge syndrome critical region gene 5	lncRNA	2.151208	4.849021	1 | 1	['cg05256041']	["['TSS1500']"]	['cg05256041']	["['TSS1500']"]	[-0.233692468]	[-0.25810044]
11	hypo|up	EPHX2	NM_001256482,NM_001256483,NM_001256484,NM_001979,XM_017013199,XM_017013200,XR_001745491	epoxide hydrolase 2	protein_coding	3.108718	4.793832	3 | 3	['cg25399743', 'cg21608792', 'cg15420071']	["['TSS1500']", "['TSS1500']", "['TSS1500', 'TSS1500', 'TSS1500', 'TSS1500']"]	['cg25399743', 'cg21608792', 'cg15420071']	["['TSS1500']", "['TSS1500']", "['TSS1500', 'TSS1500', 'TSS1500', 'TSS1500']"]	[-0.438236713, -0.326203563, -0.38337702]	[-0.459096923, -0.374582759, -0.439478976]
12	hypo|up	FGF2	NM_001361665,NM_002006	fibroblast growth factor 2	protein_coding	7.378324	19.730744	6 | 6	['cg11327857', 'cg15128226', 'cg17214107', 'cg03941587', 'cg21550024', 'cg08961250']	["['TSS1500']", "['TSS200']", "['TSS1500']", "['TSS1500']", "['TSS1500']", "['TSS200']"]	['cg11327857', 'cg08961250', 'cg15128226', 'cg17214107', 'cg03941587', 'cg21550024']	["['TSS1500']", "['TSS200']", "['TSS200']", "['TSS1500']", "['TSS1500']", "['TSS1500']"]	[-0.486829369, -0.324808259, -0.299193983, -0.269987983, -0.25373061, -0.231594746]	[-0.532750365, -0.372292641, -0.351100057, -0.310525672, -0.283976959, -0.271631514]
13	hypo|up	FILIP1L	NM_001042459,NM_001282793,NM_001282794,NM_001370247,NM_014890,NM_182909,XM_011512371	filamin A interacting protein 1 like	protein_coding	4.272846	11.86525	2 | 2	['cg22092811', 'cg04271054']	["['TSS200']", "['TSS200' 'TSS200' 'TSS200']"]	['cg22092811', 'cg04271054']	["['TSS200']", "['TSS200' 'TSS200' 'TSS200']"]	[-0.227369127, -0.250103518]	[-0.303229084, -0.313857222]
14	hypo|up	GLB1L2	NM_001370460,NM_001370461,NM_001370462,NM_001370463,NM_138342	galactosidase beta 1 like 2	protein_coding	9.36401	31.954497	1 | 1	['cg22722064']	["['TSS1500']"]	['cg22722064']	["['TSS1500']"]	[-0.349217568]	[-0.240430024]
15	hypo|up	GPR160	NM_014373,XM_005247346,XM_005247347,XM_017006161,XM_024453449,XM_024453450,XM_024453451	G protein-coupled receptor 160	protein_coding	3.043899	3.796776	1 | 1	['cg21919556']	["['TSS1500']"]	['cg21919556']	["['TSS1500']"]	[-0.333820116]	[-0.332655946]
16	hypo|up	GUCY1A2	NM_000855,NM_001256424	guanylate cyclase 1 soluble subunit alpha 2	protein_coding	7.650794	32.14634	2 | 3	['cg13042926', 'cg10249705']	["['TSS1500']", "['TSS1500']"]	['cg13042926', 'cg10249705', 'cg21958798']	["['TSS1500']", "['TSS1500']", "['TSS1500']"]	[-0.5450999, -0.412191818]	[-0.631630404, -0.489163332, -0.274580125]
17	hypo|up	LAMP3	NM_014398,XM_005247360,XM_006713586,XM_011512688,XM_024453453	lysosomal associated membrane protein 3	protein_coding	2.09637	3.156038	1 | 1	['cg17657615']	["['TSS1500']"]	['cg17657615']	["['TSS1500']"]	[-0.347398951]	[-0.375669477]
18	hypo|up	LMF1	NM_001352017,NM_001352018,NM_001352019,NM_001352020,NM_001352021,NM_022773,NR_147885	lipase maturation factor 1	protein_coding	3.453897	8.478136	1 | 1	['cg24565496']	["['TSS1500']"]	['cg24565496']	["['TSS1500']"]	[-0.229880761]	[-0.240655359]
19	hypo|up	LSR	NM_001260489,NM_001260490,NM_015925,NM_205834,NM_205835,XM_005258980,XM_005258982,XM_011527026	lipolysis stimulated lipoprotein receptor	protein_coding	3.265004	5.187168	1 | 1	['cg14540546']	["['TSS1500', 'TSS1500', 'TSS1500', 'TSS1500', 'TSS1500']"]	['cg14540546']	["['TSS1500', 'TSS1500', 'TSS1500', 'TSS1500', 'TSS1500']"]	[-0.283356544]	[-0.261008563]
20	hypo|up	LYNX1	NM_001356370,NM_177457,NM_177476,NM_177477	Ly6/neurotoxin 1	protein_coding	9.078618	31.217191	1 | 2	['cg03405983']	["['TSS200']"]	['cg10210076', 'cg03405983']	["['TSS1500']", "['TSS200']"]	[-0.275763318]	[-0.202734371, -0.314267645]
21	hypo|up	MEIS3	NM_001009813,NM_001301059,NM_001346148,NM_020160,XM_011527136,XM_017027011,XM_024451612,XM_024451613,XM_024451614,XM_024451615,XM_024451616,XM_024451617	Meis homeobox 3	protein_coding	3.462108	5.882442	1 | 1	['cg04156607']	["['TSS1500', 'TSS1500']"]	['cg04156607']	["['TSS1500', 'TSS1500']"]	[-0.394705914]	[-0.464832884]
22	hypo|up	MMP11	NM_005940,NR_133013	matrix metallopeptidase 11	protein_coding	2.081619	3.417509	1 | 1	['cg21251794']	["['TSS1500']"]	['cg21251794']	["['TSS1500']"]	[-0.274432629]	[-0.244012529]
23	hypo|up	OASL	NM_001261825,NM_003733,NM_198213,XM_017020140,XM_017020141	2'-5'-oligoadenylate synthetase like	protein_coding	3.911364	5.767144	1 | 1	['cg03636394']	["['TSS1500', 'TSS1500']"]	['cg03636394']	["['TSS1500', 'TSS1500']"]	[-0.261145656]	[-0.268893791]
24	hypo|up	PDGFD	NM_025208,NM_033135	platelet derived growth factor D	protein_coding	4.093122	5.039819	1 | 1	['cg04228039']	["['TSS1500', 'TSS1500']"]	['cg04228039']	["['TSS1500', 'TSS1500']"]	[-0.269804802]	[-0.237695805]
25	hypo|up	PTCHD1	NM_173495,XM_011545449	patched domain containing 1	protein_coding	8.730572	6.62856	1 | 1	['cg10511972']	["['TSS1500']"]	['cg10511972']	["['TSS1500']"]	[-0.388766836]	[-0.355212341]
26	hypo|up	RARRES1	NM_002888,NM_206963,XM_005247686,XR_001740228	retinoic acid receptor responder 1	protein_coding	2.311755	8.951854	1 | 1	['cg18349298']	["['TSS1500', 'TSS1500']"]	['cg18349298']	["['TSS1500', 'TSS1500']"]	[-0.354412249]	[-0.375833018]
27	hypo|up	RBP1	NM_001130992,NM_001130993,NM_001365940,NM_002899	retinol binding protein 1	protein_coding	2.343479	3.405809	2 | 2	['cg06726820', 'cg08972081']	["['TSS1500', 'TSS1500', 'TSS1500']", "['TSS1500', 'TSS1500', 'TSS1500']"]	['cg08972081', 'cg06726820']	["['TSS1500', 'TSS1500', 'TSS1500']", "['TSS1500', 'TSS1500', 'TSS1500']"]	[-0.286870914, -0.267650811]	[-0.268020266, -0.229244236]
28	hypo|up	RPRML	NM_203400	reprimo like	protein_coding	5.034988	10.632428	1 | 1	['cg26909813']	["['TSS1500']"]	['cg26909813']	["['TSS1500']"]	[-0.394633417]	[-0.435987058]
29	hypo|up	SCNN1A	NM_001038,NM_001159575,NM_001159576	sodium channel epithelial 1 subunit alpha	protein_coding	2.924213	6.553407	1 | 1	['cg24102931']	["['TSS1500' 'TSS1500']"]	['cg24102931']	["['TSS1500' 'TSS1500']"]	[-0.390588765]	[-0.399938545]
30	hypo|up	SLC27A2	NM_001159629,NM_003645	solute carrier family 27 member 2	protein_coding	6.746011	2.704891	2 | 2	['cg25150243', 'cg24717159']	["['TSS1500', 'TSS1500']", "['TSS1500', 'TSS1500']"]	['cg24717159', 'cg25150243']	["['TSS1500', 'TSS1500']", "['TSS1500', 'TSS1500']"]	[-0.417084182, -0.380403119]	[-0.406978952, -0.405179084]
31	hypo|up	SLC29A2	NM_001300868,NM_001300869,NM_001532,NR_125343,XM_011544974,XM_017017632,XM_017017633,XM_017017636,XM_017017638,XM_024448461,XM_024448462,XM_024448463,XM_024448464,XM_024448465,XR_001747842,XR_001747844,XR_001747845	solute carrier family 29 member 2	protein_coding	3.392023	3.621148	1 | 1	['cg07183539']	["['TSS1500', 'TSS1500', 'TSS1500', 'TSS1500']"]	['cg07183539']	["['TSS1500', 'TSS1500', 'TSS1500', 'TSS1500']"]	[-0.290655362]	[-0.313277619]
32	hypo|up	TACSTD2	NM_002353	tumor associated calcium signal transducer 2	protein_coding	2.222709	2.95765	3 | 3	['cg16080552', 'cg04863005', 'cg17210938']	["['TSS200']", "['TSS200']", "['TSS200']"]	['cg16080552', 'cg04863005', 'cg17210938']	["['TSS200']", "['TSS200']", "['TSS200']"]	[-0.269518269, -0.248741594, -0.205760499]	[-0.305541898, -0.283174591, -0.244023653]
33	hypo|up	TIMP3	NM_000362	TIMP metallopeptidase inhibitor 3	protein_coding	3.194442	5.821445	2 | 4	['cg14456116', 'cg15004938']	["['TSS1500']", "['TSS1500']"]	['cg14456116', 'cg15004938', 'cg08687052', 'cg07972762']	["['TSS1500']", "['TSS1500']", "['TSS1500']", "['TSS1500']"]	[-0.421202716, -0.37508718]	[-0.457450862, -0.405730795, -0.222782332, -0.210741752]
34	hypo|up	TNFSF13	NM_001198622,NM_001198623,NM_001198624,NM_003808,NM_172087,NM_172088,NR_073490	TNF superfamily member 13	protein_coding	3.904522	2.673728	1 | 1	['cg05872923']	["['TSS1500' 'TSS1500' 'TSS1500']"]	['cg05872923']	["['TSS1500' 'TSS1500' 'TSS1500']"]	[-0.214811562]	[-0.239340132]
35	hypo|up	TNFSF9	NM_003811	TNF superfamily member 9	protein_coding	4.154366	6.15315	2 | 2	['cg12419228', 'cg15451045']	["['TSS1500']", "['TSS1500']"]	['cg15451045', 'cg12419228']	["['TSS1500']", "['TSS1500']"]	[-0.206741056, -0.204526005]	[-0.236899553, -0.21541897]
36	hypo|up	TP63	NM_001114978,NM_001114979,NM_001114980,NM_001114981,NM_001114982,NM_001329144,NM_001329145,NM_001329146,NM_001329148,NM_001329149,NM_001329150,NM_001329964,NM_003722	tumor protein p63	protein_coding	2.388869	2.84223	2 | 2	['cg16764781', 'cg00600584']	["['TSS1500', 'TSS1500', 'TSS1500']", "['TSS1500', 'TSS1500', 'TSS1500']"]	['cg16764781', 'cg00600584']	["['TSS1500', 'TSS1500', 'TSS1500']", "['TSS1500', 'TSS1500', 'TSS1500']"]	[-0.247652275, -0.234209275]	[-0.328261264, -0.298968623]
