# Supplementary material for: ZNF714 Supports Pro-Oncogenic Features in Lung Cancer Cells
Source: Int J Mol Sci. 2023 Oct 24;24(21):15530. doi: 10.3390/ijms242115530 (PMC10649060; doi:10.3390/ijms242115530)
Supplement: Supplementary file 1 [file ijms-24-15530-s001.zip › Suppl. file 2.xlsx]

## Sheet: Description
File S2 Gene ontology (Biological Processes) of the up- and downregulated genes in shZNF714 H2073 and SKMES cell lines. The table presents all biological processes related to both groups of genes. The data were obtained from the DAVID database.

## Sheet: GO for downregulated genes
Category	Term	Count	%	PValue	Genes	List Total	Pop Hits	Pop Total	Fold Enrichment	Bonferroni	Benjamini	FDR
GOTERM_BP_ALL	GO:0065008~regulation of biological quality	14	53.8462	0.000332139	9751, 9037, 5265, 19, 161176, 5071, 1910, 3589, 57476, 117247, 2919, 284266, 6649, 3679	24	4259	19357	2.65123	0.389397	0.493226	0.493226
GOTERM_BP_ALL	GO:0048869~cellular developmental process	14	53.8462	0.000795845	9751, 9037, 19, 161176, 1295, 5071, 25999, 1910, 3589, 1464, 284266, 3679, 30008, 10974	24	4634	19357	2.43668	0.693427	0.590915	0.590915
GOTERM_BP_ALL	GO:0023061~signal release	5	19.2308	0.0018411	9751, 3589, 117247, 19, 5071	24	453	19357	8.90223	0.935207	0.616624	0.616624
GOTERM_BP_ALL	GO:0030154~cell differentiation	13	50	0.00215366	9751, 9037, 19, 1295, 5071, 25999, 1910, 3589, 1464, 284266, 3679, 30008, 10974	24	4444	19357	2.35937	0.959304	0.616624	0.616624
GOTERM_BP_ALL	GO:0044767~single-organism developmental process	16	61.5385	0.00224931	9751, 9037, 19, 1296, 161176, 1295, 5071, 25999, 1910, 3589, 1464, 2919, 284266, 3679, 30008, 10974	24	6600	19357	1.95525	0.964704	0.616624	0.616624
GOTERM_BP_ALL	GO:0032502~developmental process	16	61.5385	0.00272007	9751, 9037, 19, 1296, 161176, 1295, 5071, 25999, 1910, 3589, 1464, 2919, 284266, 3679, 30008, 10974	24	6712	19357	1.92263	0.982487	0.616624	0.616624
GOTERM_BP_ALL	GO:0032940~secretion by cell	6	23.0769	0.00290665	1910, 9751, 3589, 117247, 19, 5071	24	857	19357	5.64673	0.986735	0.616624	0.616624
GOTERM_BP_ALL	GO:0046903~secretion	6	23.0769	0.00574543	1910, 9751, 3589, 117247, 19, 5071	24	1005	19357	4.81517	0.999808	1	1
GOTERM_BP_ALL	GO:0030198~extracellular matrix organization	4	15.3846	0.00744934	1296, 1295, 3679, 30008	24	342	19357	9.43324	0.999985	1	1
GOTERM_BP_ALL	GO:0043062~extracellular structure organization	4	15.3846	0.00750927	1296, 1295, 3679, 30008	24	343	19357	9.40573	0.999986	1	1
GOTERM_BP_ALL	GO:0008283~cell proliferation	8	30.7692	0.00769395	1910, 9037, 3589, 1464, 2919, 1296, 1295, 30008	24	2042	19357	3.15981	0.99999	1	1
GOTERM_BP_ALL	GO:0048514~blood vessel morphogenesis	5	19.2308	0.00902631	9037, 1464, 1296, 1295, 30008	24	708	19357	5.69592	0.999999	1	1
GOTERM_BP_ALL	GO:1901701~cellular response to oxygen-containing compound	6	23.0769	0.0110633	1910, 57476, 19, 2919, 6649, 5071	24	1177	19357	4.11151	1	1	1
GOTERM_BP_ALL	GO:0007267~cell-cell signaling	7	26.9231	0.0113191	1910, 9751, 9037, 3589, 117247, 19, 5071	24	1666	19357	3.38883	1	1	1
GOTERM_BP_ALL	GO:1902903~regulation of supramolecular fiber organization	4	15.3846	0.012277	9037, 5071, 30008, 25999	24	411	19357	7.84955	1	1	1
GOTERM_BP_ALL	GO:0065007~biological regulation	22	84.6154	0.0129505	9751, 9037, 5265, 19, 116535, 161176, 1295, 5071, 25999, 57600, 1910, 3589, 57476, 1464, 148206, 117247, 2919, 284266, 6649, 3679, 30008, 10974	24	13401	19357	1.32407	1	1	1
GOTERM_BP_ALL	GO:0001568~blood vessel development	5	19.2308	0.0134667	9037, 1464, 1296, 1295, 30008	24	796	19357	5.06622	1	1	1
GOTERM_BP_ALL	GO:0002790~peptide secretion	4	15.3846	0.0136877	1910, 117247, 19, 5071	24	428	19357	7.53777	1	1	1
GOTERM_BP_ALL	GO:0051128~regulation of cellular component organization	9	34.6154	0.0143338	57600, 9037, 19, 161176, 284266, 5071, 3679, 30008, 25999	24	2876	19357	2.52395	1	1	1
GOTERM_BP_ALL	GO:0050793~regulation of developmental process	9	34.6154	0.014479	1910, 9037, 19, 161176, 284266, 5071, 3679, 30008, 10974	24	2881	19357	2.51957	1	1	1
GOTERM_BP_ALL	GO:0031401~positive regulation of protein modification process	6	23.0769	0.0148988	57600, 1910, 3589, 1464, 5071, 25999	24	1267	19357	3.81946	1	1	1
GOTERM_BP_ALL	GO:1902582~single-organism intracellular transport	5	19.2308	0.0155649	9751, 57476, 19, 5071, 25999	24	831	19357	4.85284	1	1	1
GOTERM_BP_ALL	GO:0072358~cardiovascular system development	5	19.2308	0.0163299	9037, 1464, 1296, 1295, 30008	24	843	19357	4.78376	1	1	1
GOTERM_BP_ALL	GO:0001944~vasculature development	5	19.2308	0.0163299	9037, 1464, 1296, 1295, 30008	24	843	19357	4.78376	1	1	1
GOTERM_BP_ALL	GO:0022604~regulation of cell morphogenesis	4	15.3846	0.0199159	9037, 161176, 5071, 3679	24	493	19357	6.54395	1	1	1
GOTERM_BP_ALL	GO:0048731~system development	12	46.1538	0.0234822	1910, 9751, 9037, 3589, 1464, 2919, 1296, 1295, 284266, 5071, 3679, 30008	24	5149	19357	1.87969	1	1	1
GOTERM_BP_ALL	GO:0045595~regulation of cell differentiation	7	26.9231	0.0252625	1910, 9037, 19, 284266, 5071, 30008, 10974	24	1986	19357	2.8428	1	1	1
GOTERM_BP_ALL	GO:0044707~single-multicellular organism process	14	53.8462	0.0252761	9751, 9037, 5265, 19, 1296, 1295, 5071, 1910, 3589, 1464, 2919, 284266, 3679, 30008	24	6688	19357	1.68833	1	1	1
GOTERM_BP_ALL	GO:1901615~organic hydroxy compound metabolic process	4	15.3846	0.0258657	1910, 117247, 19, 5071	24	545	19357	5.91957	1	1	1
GOTERM_BP_ALL	GO:0010817~regulation of hormone levels	4	15.3846	0.0259886	1910, 3589, 117247, 5071	24	546	19357	5.90873	1	1	1
GOTERM_BP_ALL	GO:0051130~positive regulation of cellular component organization	6	23.0769	0.0264773	57600, 9037, 19, 5071, 30008, 25999	24	1467	19357	3.29874	1	1	1
GOTERM_BP_ALL	GO:0051179~localization	14	53.8462	0.0267164	9751, 91179, 9037, 19, 161176, 5071, 25999, 1910, 3589, 57476, 1464, 117247, 2919, 3679	24	6732	19357	1.6773	1	1	1
GOTERM_BP_ALL	GO:0001932~regulation of protein phosphorylation	6	23.0769	0.0270356	57600, 1910, 3589, 1464, 5071, 25999	24	1475	19357	3.28085	1	1	1
GOTERM_BP_ALL	GO:0001934~positive regulation of protein phosphorylation	5	19.2308	0.0276856	57600, 1910, 3589, 1464, 25999	24	990	19357	4.07344	1	1	1
GOTERM_BP_ALL	GO:0071222~cellular response to lipopolysaccharide	3	11.5385	0.0289893	1910, 19, 2919	24	225	19357	10.7539	1	1	1
GOTERM_BP_ALL	GO:0007010~cytoskeleton organization	6	23.0769	0.0322518	9037, 2919, 161176, 284266, 5071, 25999	24	1545	19357	3.1322	1	1	1
GOTERM_BP_ALL	GO:0045444~fat cell differentiation	3	11.5385	0.032392	3589, 10974, 25999	24	239	19357	10.124	1	1	1
GOTERM_BP_ALL	GO:0071219~cellular response to molecule of bacterial origin	3	11.5385	0.032392	1910, 19, 2919	24	239	19357	10.124	1	1	1
GOTERM_BP_ALL	GO:0051493~regulation of cytoskeleton organization	4	15.3846	0.0336655	9037, 284266, 5071, 25999	24	604	19357	5.34134	1	1	1
GOTERM_BP_ALL	GO:0048856~anatomical structure development	13	50	0.0337488	9751, 9037, 1296, 161176, 1295, 5071, 1910, 3589, 1464, 2919, 284266, 3679, 30008	24	6157	19357	1.70295	1	1	1
GOTERM_BP_ALL	GO:0001525~angiogenesis	4	15.3846	0.0349531	9037, 1464, 1296, 1295	24	613	19357	5.26291	1	1	1
GOTERM_BP_ALL	GO:0042327~positive regulation of phosphorylation	5	19.2308	0.0349601	57600, 1910, 3589, 1464, 25999	24	1065	19357	3.78658	1	1	1
GOTERM_BP_ALL	GO:0007155~cell adhesion	6	23.0769	0.0357575	91179, 9037, 1296, 1295, 3679, 30008	24	1588	19357	3.04739	1	1	1
GOTERM_BP_ALL	GO:0071396~cellular response to lipid	4	15.3846	0.0362665	1910, 57476, 19, 2919	24	622	19357	5.18676	1	1	1
GOTERM_BP_ALL	GO:0022610~biological adhesion	6	23.0769	0.0363503	91179, 9037, 1296, 1295, 3679, 30008	24	1595	19357	3.03401	1	1	1
GOTERM_BP_ALL	GO:0042325~regulation of phosphorylation	6	23.0769	0.0381663	57600, 1910, 3589, 1464, 5071, 25999	24	1616	19357	2.99459	1	1	1
GOTERM_BP_ALL	GO:1902580~single-organism cellular localization	5	19.2308	0.0384892	9751, 57476, 19, 5071, 25999	24	1098	19357	3.67278	1	1	1
GOTERM_BP_ALL	GO:0035556~intracellular signal transduction	8	30.7692	0.0386154	57600, 1910, 9037, 3589, 1464, 19, 2919, 5071	24	2796	19357	2.3077	1	1	1
GOTERM_BP_ALL	GO:0007275~multicellular organism development	12	46.1538	0.039144	1910, 9751, 9037, 3589, 1464, 2919, 1296, 1295, 284266, 5071, 3679, 30008	24	5532	19357	1.74955	1	1	1
GOTERM_BP_ALL	GO:0071216~cellular response to biotic stimulus	3	11.5385	0.0396441	1910, 19, 2919	24	267	19357	9.06227	1	1	1
GOTERM_BP_ALL	GO:0032366~intracellular sterol transport	2	7.69231	0.0419348	57476, 19	24	36	19357	44.8079	1	1	1
GOTERM_BP_ALL	GO:0032270~positive regulation of cellular protein metabolic process	6	23.0769	0.0430971	57600, 1910, 3589, 1464, 5071, 25999	24	1670	19357	2.89775	1	1	1
GOTERM_BP_ALL	GO:0009653~anatomical structure morphogenesis	8	30.7692	0.0454188	9037, 1464, 1296, 161176, 1295, 5071, 3679, 30008	24	2893	19357	2.23033	1	1	1
GOTERM_BP_ALL	GO:1901700~response to oxygen-containing compound	6	23.0769	0.0457052	1910, 57476, 19, 2919, 6649, 5071	24	1697	19357	2.85165	1	1	1
GOTERM_BP_ALL	GO:0045937~positive regulation of phosphate metabolic process	5	19.2308	0.0466486	57600, 1910, 3589, 1464, 25999	24	1168	19357	3.45266	1	1	1
GOTERM_BP_ALL	GO:0010562~positive regulation of phosphorus metabolic process	5	19.2308	0.0466486	57600, 1910, 3589, 1464, 25999	24	1168	19357	3.45266	1	1	1
GOTERM_BP_ALL	GO:0032501~multicellular organismal process	15	57.6923	0.0483912	9751, 9037, 5265, 19, 1296, 1295, 5071, 1910, 3589, 1464, 2919, 284266, 6649, 3679, 30008	24	8040	19357	1.50474	1	1	1
GOTERM_BP_ALL	GO:0015850~organic hydroxy compound transport	3	11.5385	0.0494917	57476, 19, 5071	24	302	19357	8.012	1	1	1
GOTERM_BP_ALL	GO:0046879~hormone secretion	3	11.5385	0.0524547	3589, 117247, 5071	24	312	19357	7.75521	1	1	1
GOTERM_BP_ALL	GO:0051247~positive regulation of protein metabolic process	6	23.0769	0.0528084	57600, 1910, 3589, 1464, 5071, 25999	24	1766	19357	2.74023	1	1	1
GOTERM_BP_ALL	GO:0032365~intracellular lipid transport	2	7.69231	0.0555353	57476, 19	24	48	19357	33.6059	1	1	1
GOTERM_BP_ALL	GO:0019220~regulation of phosphate metabolic process	6	23.0769	0.0559834	57600, 1910, 3589, 1464, 5071, 25999	24	1795	19357	2.69596	1	1	1
GOTERM_BP_ALL	GO:0072359~circulatory system development	5	19.2308	0.056138	9037, 1464, 1296, 1295, 30008	24	1241	19357	3.24956	1	1	1
GOTERM_BP_ALL	GO:0051174~regulation of phosphorus metabolic process	6	23.0769	0.0565422	57600, 1910, 3589, 1464, 5071, 25999	24	1800	19357	2.68847	1	1	1
GOTERM_BP_ALL	GO:0035987~endodermal cell differentiation	2	7.69231	0.0566603	1295, 3679	24	49	19357	32.9201	1	1	1
GOTERM_BP_ALL	GO:0009914~hormone transport	3	11.5385	0.0567086	3589, 117247, 5071	24	326	19357	7.42216	1	1	1
GOTERM_BP_ALL	GO:0044765~single-organism transport	8	30.7692	0.0577233	1910, 9751, 3589, 57476, 117247, 19, 5071, 25999	24	3046	19357	2.1183	1	1	1
GOTERM_BP_ALL	GO:0060326~cell chemotaxis	3	11.5385	0.0579461	1910, 9037, 2919	24	330	19357	7.3322	1	1	1
GOTERM_BP_ALL	GO:0048646~anatomical structure formation involved in morphogenesis	5	19.2308	0.0589126	9037, 1464, 1296, 1295, 3679	24	1261	19357	3.19802	1	1	1
GOTERM_BP_ALL	GO:0060070~canonical Wnt signaling pathway	3	11.5385	0.0595064	1910, 9037, 5071	24	335	19357	7.22276	1	1	1
GOTERM_BP_ALL	GO:0032496~response to lipopolysaccharide	3	11.5385	0.0655684	1910, 19, 2919	24	354	19357	6.8351	1	1	1
GOTERM_BP_ALL	GO:0001706~endoderm formation	2	7.69231	0.0667278	1295, 3679	24	58	19357	27.8118	1	1	1
GOTERM_BP_ALL	GO:0001755~neural crest cell migration	2	7.69231	0.0678401	1910, 9037	24	59	19357	27.3404	1	1	1
GOTERM_BP_ALL	GO:0006897~endocytosis	4	15.3846	0.0694254	91179, 19, 5071, 25999	24	810	19357	3.98292	1	1	1
GOTERM_BP_ALL	GO:0009306~protein secretion	3	11.5385	0.0721673	1910, 19, 5071	24	374	19357	6.46959	1	1	1
GOTERM_BP_ALL	GO:0031589~cell-substrate adhesion	3	11.5385	0.0725029	1295, 3679, 30008	24	375	19357	6.45233	1	1	1
GOTERM_BP_ALL	GO:0031399~regulation of protein modification process	6	23.0769	0.072514	57600, 1910, 3589, 1464, 5071, 25999	24	1932	19357	2.50479	1	1	1
GOTERM_BP_ALL	GO:0002237~response to molecule of bacterial origin	3	11.5385	0.0731756	1910, 19, 2919	24	377	19357	6.4181	1	1	1
GOTERM_BP_ALL	GO:1902578~single-organism localization	8	30.7692	0.075812	1910, 9751, 3589, 57476, 117247, 19, 5071, 25999	24	3236	19357	1.99392	1	1	1
GOTERM_BP_ALL	GO:0006468~protein phosphorylation	6	23.0769	0.0759373	57600, 1910, 3589, 1464, 5071, 25999	24	1958	19357	2.47153	1	1	1
GOTERM_BP_ALL	GO:0032956~regulation of actin cytoskeleton organization	3	11.5385	0.0769127	9037, 284266, 5071	24	388	19357	6.23615	1	1	1
GOTERM_BP_ALL	GO:0030029~actin filament-based process	4	15.3846	0.0769655	9037, 2919, 284266, 5071	24	846	19357	3.81344	1	1	1
GOTERM_BP_ALL	GO:0046888~negative regulation of hormone secretion	2	7.69231	0.078893	3589, 5071	24	69	19357	23.378	1	1	1
GOTERM_BP_ALL	GO:0097435~supramolecular fiber organization	4	15.3846	0.0802134	9037, 5071, 30008, 25999	24	861	19357	3.747	1	1	1
GOTERM_BP_ALL	GO:0071822~protein complex subunit organization	5	19.2308	0.0824242	57600, 9037, 5071, 30008, 25999	24	1413	19357	2.854	1	1	1
GOTERM_BP_ALL	GO:0050900~leukocyte migration	3	11.5385	0.0828075	1910, 2919, 3679	24	405	19357	5.97438	1	1	1
GOTERM_BP_ALL	GO:0051145~smooth muscle cell differentiation	2	7.69231	0.083279	1910, 30008	24	73	19357	22.097	1	1	1
GOTERM_BP_ALL	GO:0016043~cellular component organization	13	50	0.0909531	9037, 19, 1296, 161176, 1295, 5071, 25999, 57600, 1464, 2919, 284266, 3679, 30008	24	7065	19357	1.48408	1	1	1
GOTERM_BP_ALL	GO:0032970~regulation of actin filament-based process	3	11.5385	0.0931784	9037, 284266, 5071	24	434	19357	5.57517	1	1	1
GOTERM_BP_ALL	GO:0014032~neural crest cell development	2	7.69231	0.0941568	1910, 9037	24	83	19357	19.4347	1	1	1
GOTERM_BP_ALL	GO:0007492~endoderm development	2	7.69231	0.0973959	1295, 3679	24	86	19357	18.7568	1	1	1
GOTERM_BP_ALL	GO:0014031~mesenchymal cell development	2	7.69231	0.0995492	1910, 9037	24	88	19357	18.3305	1	1	1

## Sheet: GO for upregulated genes
Category	Term	Count	%	PValue	Genes	List Total	Pop Hits	Pop Total	Fold Enrichment	Bonferroni	Benjamini	FDR
GOTERM_BP_ALL	GO:0014910~regulation of smooth muscle cell migration	5	23.8095	1.45099e-06	80310, 652, 3486, 183, 1636	19	93	19357	54.7736	0.00293973	0.00294406	0.00268433
GOTERM_BP_ALL	GO:0009725~response to hormone	8	38.0952	7.00679e-06	7078, 652, 8743, 1364, 9518, 9076, 183, 1636	19	862	19357	9.45512	0.0141163	0.00381518	0.0034786
GOTERM_BP_ALL	GO:0001822~kidney development	6	28.5714	8.08311e-06	80310, 652, 64220, 10252, 183, 1636	19	316	19357	19.3441	0.0162669	0.00381518	0.0034786
GOTERM_BP_ALL	GO:0009719~response to endogenous stimulus	10	47.619	8.41e-06	80310, 7078, 652, 8743, 1364, 10252, 9518, 9076, 183, 1636	19	1735	19357	5.87199	0.0169192	0.00381518	0.0034786
GOTERM_BP_ALL	GO:0072001~renal system development	6	28.5714	9.40163e-06	80310, 652, 64220, 10252, 183, 1636	19	326	19357	18.7507	0.0188952	0.00381518	0.0034786
GOTERM_BP_ALL	GO:0048286~lung alveolus development	4	19.0476	1.13757e-05	652, 64220, 3202, 1636	19	48	19357	84.8991	0.022817	0.00384687	0.00350749
GOTERM_BP_ALL	GO:0001655~urogenital system development	6	28.5714	1.68879e-05	80310, 652, 64220, 10252, 183, 1636	19	368	19357	16.6107	0.0336855	0.00426039	0.00388453
GOTERM_BP_ALL	GO:0043065~positive regulation of apoptotic process	7	33.3333	1.74674e-05	7078, 652, 8743, 3202, 3486, 183, 1636	19	644	19357	11.0738	0.034821	0.00426039	0.00388453
GOTERM_BP_ALL	GO:0043068~positive regulation of programmed cell death	7	33.3333	1.88977e-05	7078, 652, 8743, 3202, 3486, 183, 1636	19	653	19357	10.9212	0.037618	0.00426039	0.00388453
GOTERM_BP_ALL	GO:0030324~lung development	5	23.8095	2.4204e-05	652, 64220, 3202, 10252, 1636	19	189	19357	26.9521	0.0479241	0.00444274	0.0040508
GOTERM_BP_ALL	GO:0048584~positive regulation of response to stimulus	11	52.381	2.62414e-05	80310, 3426, 7078, 652, 8743, 1364, 3486, 9518, 9076, 183, 1636	19	2568	19357	4.36397	0.0518518	0.00444274	0.0040508
GOTERM_BP_ALL	GO:0030323~respiratory tube development	5	23.8095	2.62754e-05	652, 64220, 3202, 10252, 1636	19	193	19357	26.3935	0.0519173	0.00444274	0.0040508
GOTERM_BP_ALL	GO:0010942~positive regulation of cell death	7	33.3333	3.25559e-05	7078, 652, 8743, 3202, 3486, 183, 1636	19	719	19357	9.91867	0.0639226	0.00482391	0.00439834
GOTERM_BP_ALL	GO:0043408~regulation of MAPK cascade	7	33.3333	3.49163e-05	80310, 7078, 652, 3486, 10252, 9518, 183	19	728	19357	9.79605	0.0683951	0.00482391	0.00439834
GOTERM_BP_ALL	GO:0051094~positive regulation of developmental process	9	42.8571	3.56622e-05	80310, 652, 8744, 3202, 3486, 10252, 9518, 183, 1636	19	1554	19357	5.90033	0.069804	0.00482391	0.00439834
GOTERM_BP_ALL	GO:0060541~respiratory system development	5	23.8095	3.93566e-05	652, 64220, 3202, 10252, 1636	19	214	19357	23.8035	0.0767507	0.0049909	0.0045506
GOTERM_BP_ALL	GO:0023014~signal transduction by protein phosphorylation	7	33.3333	7.51881e-05	80310, 7078, 652, 3486, 10252, 9518, 183	19	835	19357	8.54075	0.141495	0.00847538	0.00772767
GOTERM_BP_ALL	GO:0000165~MAPK cascade	7	33.3333	7.51881e-05	80310, 7078, 652, 3486, 10252, 9518, 183	19	835	19357	8.54075	0.141495	0.00847538	0.00772767
GOTERM_BP_ALL	GO:0014909~smooth muscle cell migration	4	19.0476	9.13859e-05	80310, 652, 3486, 183	19	96	19357	42.4496	0.169253	0.00975906	0.0088981
GOTERM_BP_ALL	GO:0007631~feeding behavior	4	19.0476	0.000109437	64220, 9518, 183, 1636	19	102	19357	39.9525	0.199132	0.0106434	0.00970447
GOTERM_BP_ALL	GO:0042127~regulation of cell proliferation	9	42.8571	0.000110159	80310, 652, 8744, 3202, 3486, 10252, 9076, 183, 1636	19	1818	19357	5.04351	0.200305	0.0106434	0.00970447
GOTERM_BP_ALL	GO:0014812~muscle cell migration	4	19.0476	0.000133262	80310, 652, 3486, 183	19	109	19357	37.3868	0.236931	0.0122904	0.0112061
GOTERM_BP_ALL	GO:0040007~growth	7	33.3333	0.000161603	652, 64220, 3202, 3486, 10252, 9518, 183	19	959	19357	7.43642	0.279579	0.0142562	0.0129985
GOTERM_BP_ALL	GO:0010033~response to organic substance	11	52.381	0.000203214	80310, 7078, 652, 64220, 8743, 1364, 10252, 9518, 9076, 183, 1636	19	3243	19357	3.45565	0.337917	0.0157373	0.0143489
GOTERM_BP_ALL	GO:0070371~ERK1 and ERK2 cascade	5	23.8095	0.000205271	80310, 7078, 652, 10252, 183	19	328	19357	15.5303	0.340674	0.0157373	0.0143489
GOTERM_BP_ALL	GO:0048518~positive regulation of biological process	15	71.4286	0.000208597	7078, 64220, 8743, 8744, 3486, 9076, 183, 80310, 3426, 652, 3202, 1364, 10252, 9518, 1636	19	6652	19357	2.29733	0.34511	0.0157373	0.0143489
GOTERM_BP_ALL	GO:0003014~renal system process	4	19.0476	0.000209417	652, 1364, 183, 1636	19	127	19357	32.0879	0.346198	0.0157373	0.0143489
GOTERM_BP_ALL	GO:0001932~regulation of protein phosphorylation	8	38.0952	0.000221046	80310, 7078, 652, 3486, 10252, 9518, 183, 1636	19	1475	19357	5.52564	0.361447	0.0158284	0.014432
GOTERM_BP_ALL	GO:0035295~tube development	6	28.5714	0.000226231	652, 64220, 3202, 10252, 183, 1636	19	636	19357	9.61122	0.368132	0.0158284	0.014432
GOTERM_BP_ALL	GO:0008283~cell proliferation	9	42.8571	0.000250059	80310, 652, 8744, 3202, 3486, 10252, 9076, 183, 1636	19	2042	19357	4.49026	0.397961	0.0169123	0.0154203
GOTERM_BP_ALL	GO:0030334~regulation of cell migration	7	33.3333	0.000266553	80310, 652, 1364, 3486, 9076, 183, 1636	19	1051	19357	6.78547	0.41778	0.0174463	0.0159072
GOTERM_BP_ALL	GO:0007043~cell-cell junction assembly	4	19.0476	0.00028494	1364, 9076, 183, 1636	19	141	19357	28.9018	0.439107	0.0180669	0.0164731
GOTERM_BP_ALL	GO:0048589~developmental growth	6	28.5714	0.000310681	652, 64220, 3202, 10252, 9518, 183	19	681	19357	8.97612	0.467658	0.0188685	0.0172039
GOTERM_BP_ALL	GO:0045597~positive regulation of cell differentiation	7	33.3333	0.00032319	652, 8744, 3202, 3486, 9518, 183, 1636	19	1089	19357	6.54869	0.481003	0.0188685	0.0172039
GOTERM_BP_ALL	GO:0060441~epithelial tube branching involved in lung morphogenesis	3	14.2857	0.000326687	652, 3202, 10252	19	29	19357	105.392	0.484675	0.0188685	0.0172039
GOTERM_BP_ALL	GO:0016477~cell migration	8	38.0952	0.000341433	80310, 652, 3202, 1364, 3486, 9076, 183, 1636	19	1582	19357	5.15191	0.499869	0.0188685	0.0172039
GOTERM_BP_ALL	GO:0051246~regulation of protein metabolic process	11	52.381	0.00035768	80310, 3426, 7078, 652, 8743, 1364, 3486, 10252, 9518, 183, 1636	19	3465	19357	3.23425	0.516093	0.0188685	0.0172039
GOTERM_BP_ALL	GO:0035239~tube morphogenesis	5	23.8095	0.000359671	652, 64220, 3202, 10252, 183	19	380	19357	13.4051	0.518044	0.0188685	0.0172039
GOTERM_BP_ALL	GO:2000145~regulation of cell motility	7	33.3333	0.000365382	80310, 652, 1364, 3486, 9076, 183, 1636	19	1114	19357	6.40173	0.523599	0.0188685	0.0172039
GOTERM_BP_ALL	GO:0042981~regulation of apoptotic process	8	38.0952	0.000381923	7078, 652, 8743, 8744, 3202, 3486, 183, 1636	19	1611	19357	5.05917	0.539328	0.0188685	0.0172039
GOTERM_BP_ALL	GO:0042325~regulation of phosphorylation	8	38.0952	0.000389283	80310, 7078, 652, 3486, 10252, 9518, 183, 1636	19	1616	19357	5.04351	0.546159	0.0188685	0.0172039
GOTERM_BP_ALL	GO:0048754~branching morphogenesis of an epithelial tube	4	19.0476	0.000390576	652, 3202, 10252, 183	19	157	19357	25.9564	0.547349	0.0188685	0.0172039
GOTERM_BP_ALL	GO:2001236~regulation of extrinsic apoptotic signaling pathway	4	19.0476	0.00040532	7078, 652, 8743, 183	19	159	19357	25.6299	0.560695	0.0191255	0.0174382
GOTERM_BP_ALL	GO:0043067~regulation of programmed cell death	8	38.0952	0.000424642	7078, 652, 8743, 8744, 3202, 3486, 183, 1636	19	1639	19357	4.97274	0.577591	0.0195818	0.0178543
GOTERM_BP_ALL	GO:0071363~cellular response to growth factor stimulus	6	28.5714	0.000467052	80310, 652, 10252, 9518, 9076, 183	19	744	19357	8.21604	0.612434	0.0206565	0.0188341
GOTERM_BP_ALL	GO:0032270~positive regulation of cellular protein metabolic process	8	38.0952	0.000476384	80310, 652, 8743, 1364, 3486, 9518, 183, 1636	19	1670	19357	4.88043	0.619707	0.0206565	0.0188341
GOTERM_BP_ALL	GO:0050793~regulation of developmental process	10	47.619	0.000478489	80310, 652, 8744, 3202, 1364, 3486, 10252, 9518, 183, 1636	19	2881	19357	3.53624	0.621329	0.0206565	0.0188341
GOTERM_BP_ALL	GO:0040012~regulation of locomotion	7	33.3333	0.000489008	80310, 652, 1364, 3486, 9076, 183, 1636	19	1176	19357	6.06422	0.629329	0.0206708	0.0188472
GOTERM_BP_ALL	GO:0048856~anatomical structure development	14	66.6667	0.000509543	64220, 8743, 7851, 8744, 3486, 9076, 183, 80310, 652, 3202, 1364, 10252, 9518, 1636	19	6157	19357	2.31656	0.644463	0.0210992	0.0192379
GOTERM_BP_ALL	GO:1901700~response to oxygen-containing compound	8	38.0952	0.000525514	80310, 64220, 8743, 1364, 9518, 9076, 183, 1636	19	1697	19357	4.80278	0.655805	0.0211664	0.0192991
GOTERM_BP_ALL	GO:0048659~smooth muscle cell proliferation	4	19.0476	0.000536335	80310, 652, 3486, 183	19	175	19357	23.2866	0.663284	0.0211664	0.0192991
GOTERM_BP_ALL	GO:0051270~regulation of cellular component movement	7	33.3333	0.00054246	80310, 652, 1364, 3486, 9076, 183, 1636	19	1199	19357	5.9479	0.667445	0.0211664	0.0192991
GOTERM_BP_ALL	GO:0070848~response to growth factor	6	28.5714	0.000559739	80310, 652, 10252, 9518, 9076, 183	19	774	19357	7.89759	0.678908	0.0213335	0.0194514
GOTERM_BP_ALL	GO:0048660~regulation of smooth muscle cell proliferation	4	19.0476	0.000572847	80310, 652, 3486, 183	19	179	19357	22.7662	0.68734	0.0213335	0.0194514
GOTERM_BP_ALL	GO:0048583~regulation of response to stimulus	12	57.1429	0.000578286	80310, 3426, 7078, 652, 8743, 1364, 3486, 10252, 9518, 9076, 183, 1636	19	4450	19357	2.7473	0.690773	0.0213335	0.0194514
GOTERM_BP_ALL	GO:0001568~blood vessel development	6	28.5714	0.000636116	80310, 652, 64220, 3202, 183, 1636	19	796	19357	7.67932	0.725029	0.0219244	0.0199902
GOTERM_BP_ALL	GO:0043409~negative regulation of MAPK cascade	4	19.0476	0.000640511	7078, 652, 10252, 183	19	186	19357	21.9095	0.727472	0.0219244	0.0199902
GOTERM_BP_ALL	GO:0048513~animal organ development	11	52.381	0.000648646	80310, 652, 64220, 8743, 8744, 3202, 1364, 10252, 9076, 183, 1636	19	3719	19357	3.01336	0.731936	0.0219244	0.0199902
GOTERM_BP_ALL	GO:0072359~circulatory system development	7	33.3333	0.00065188	80310, 652, 64220, 3202, 10252, 183, 1636	19	1241	19357	5.7466	0.73369	0.0219244	0.0199902
GOTERM_BP_ALL	GO:0001933~negative regulation of protein phosphorylation	5	23.8095	0.000652765	7078, 652, 3486, 10252, 183	19	445	19357	11.4471	0.734169	0.0219244	0.0199902
GOTERM_BP_ALL	GO:0061138~morphogenesis of a branching epithelium	4	19.0476	0.000660741	652, 3202, 10252, 183	19	188	19357	21.6764	0.738439	0.0219244	0.0199902
GOTERM_BP_ALL	GO:0051247~positive regulation of protein metabolic process	8	38.0952	0.000669942	80310, 652, 8743, 1364, 3486, 9518, 183, 1636	19	1766	19357	4.61513	0.74328	0.0219244	0.0199902
GOTERM_BP_ALL	GO:0043405~regulation of MAP kinase activity	4	19.0476	0.000681376	80310, 652, 10252, 183	19	190	19357	21.4482	0.749171	0.0219446	0.0200087
GOTERM_BP_ALL	GO:0048646~anatomical structure formation involved in morphogenesis	7	33.3333	0.000709735	652, 64220, 3202, 10252, 9518, 183, 1636	19	1261	19357	5.65545	0.763206	0.0221658	0.0202103
GOTERM_BP_ALL	GO:0060428~lung epithelium development	3	14.2857	0.000721017	652, 64220, 3202	19	43	19357	71.0783	0.768569	0.0221658	0.0202103
GOTERM_BP_ALL	GO:0090184~positive regulation of kidney development	3	14.2857	0.000721017	80310, 652, 183	19	43	19357	71.0783	0.768569	0.0221658	0.0202103
GOTERM_BP_ALL	GO:0019220~regulation of phosphate metabolic process	8	38.0952	0.000739493	80310, 7078, 652, 3486, 10252, 9518, 183, 1636	19	1795	19357	4.54057	0.77709	0.0221892	0.0202316
GOTERM_BP_ALL	GO:0051174~regulation of phosphorus metabolic process	8	38.0952	0.000752052	80310, 7078, 652, 3486, 10252, 9518, 183, 1636	19	1800	19357	4.52795	0.782703	0.0221892	0.0202316
GOTERM_BP_ALL	GO:0010941~regulation of cell death	8	38.0952	0.000754585	7078, 652, 8743, 8744, 3202, 3486, 183, 1636	19	1801	19357	4.52544	0.783817	0.0221892	0.0202316
GOTERM_BP_ALL	GO:0072358~cardiovascular system development	6	28.5714	0.000825521	80310, 652, 64220, 3202, 183, 1636	19	843	19357	7.25117	0.812818	0.0235913	0.0215101
GOTERM_BP_ALL	GO:0001944~vasculature development	6	28.5714	0.000825521	80310, 652, 64220, 3202, 183, 1636	19	843	19357	7.25117	0.812818	0.0235913	0.0215101
GOTERM_BP_ALL	GO:0051674~localization of cell	8	38.0952	0.000864492	80310, 652, 3202, 1364, 3486, 9076, 183, 1636	19	1842	19357	4.42471	0.82706	0.0239531	0.0218399
GOTERM_BP_ALL	GO:0048870~cell motility	8	38.0952	0.000864492	80310, 652, 3202, 1364, 3486, 9076, 183, 1636	19	1842	19357	4.42471	0.82706	0.0239531	0.0218399
GOTERM_BP_ALL	GO:0001763~morphogenesis of a branching structure	4	19.0476	0.000873597	652, 3202, 10252, 183	19	207	19357	19.6868	0.830229	0.0239531	0.0218399
GOTERM_BP_ALL	GO:0042326~negative regulation of phosphorylation	5	23.8095	0.000950223	7078, 652, 3486, 10252, 183	19	492	19357	10.3536	0.854695	0.0257067	0.0234388
GOTERM_BP_ALL	GO:2001238~positive regulation of extrinsic apoptotic signaling pathway	3	14.2857	0.00105354	7078, 8743, 183	19	52	19357	58.7763	0.882198	0.0277614	0.0253123
GOTERM_BP_ALL	GO:0060425~lung morphogenesis	3	14.2857	0.00105354	652, 3202, 10252	19	52	19357	58.7763	0.882198	0.0277614	0.0253123
GOTERM_BP_ALL	GO:0044767~single-organism developmental process	14	66.6667	0.00108203	64220, 8743, 7851, 8744, 3486, 9076, 183, 80310, 652, 3202, 1364, 10252, 9518, 1636	19	6600	19357	2.16107	0.888823	0.0281467	0.0256636
GOTERM_BP_ALL	GO:0071495~cellular response to endogenous stimulus	7	33.3333	0.00111658	80310, 652, 10252, 9518, 9076, 183, 1636	19	1374	19357	5.19034	0.896358	0.0286778	0.0261478
GOTERM_BP_ALL	GO:0097191~extrinsic apoptotic signaling pathway	4	19.0476	0.00114021	7078, 652, 8743, 183	19	227	19357	17.9522	0.901214	0.0288354	0.0262915
GOTERM_BP_ALL	GO:0031399~regulation of protein modification process	8	38.0952	0.00115114	80310, 7078, 652, 3486, 10252, 9518, 183, 1636	19	1932	19357	4.21859	0.903384	0.0288354	0.0262915
GOTERM_BP_ALL	GO:1902531~regulation of intracellular signal transduction	8	38.0952	0.00116546	80310, 7078, 652, 8743, 3486, 10252, 9518, 183	19	1936	19357	4.20987	0.906153	0.0288379	0.0262938
GOTERM_BP_ALL	GO:0006468~protein phosphorylation	8	38.0952	0.00124676	80310, 7078, 652, 3486, 10252, 9518, 183, 1636	19	1958	19357	4.16257	0.920441	0.0300084	0.0273611
GOTERM_BP_ALL	GO:0044707~single-multicellular organism process	14	66.6667	0.00124691	64220, 8743, 7851, 8744, 3486, 9076, 183, 80310, 652, 3202, 1364, 10252, 9518, 1636	19	6688	19357	2.13263	0.920465	0.0300084	0.0273611
GOTERM_BP_ALL	GO:0032268~regulation of cellular protein metabolic process	10	47.619	0.00125713	80310, 7078, 652, 8743, 1364, 3486, 10252, 9518, 183, 1636	19	3275	19357	3.11081	0.922099	0.0300084	0.0273611
GOTERM_BP_ALL	GO:0032502~developmental process	14	66.6667	0.00129553	64220, 8743, 7851, 8744, 3486, 9076, 183, 80310, 652, 3202, 1364, 10252, 9518, 1636	19	6712	19357	2.12501	0.927946	0.0305287	0.0278354
GOTERM_BP_ALL	GO:0090183~regulation of kidney development	3	14.2857	0.00130902	80310, 652, 183	19	58	19357	52.696	0.929893	0.0305287	0.0278354
GOTERM_BP_ALL	GO:0033002~muscle cell proliferation	4	19.0476	0.00135443	80310, 652, 3486, 183	19	241	19357	16.9094	0.936073	0.0308789	0.0281547
GOTERM_BP_ALL	GO:0045595~regulation of cell differentiation	8	38.0952	0.00135674	652, 8744, 3202, 3486, 10252, 9518, 183, 1636	19	1986	19357	4.10389	0.936371	0.0308789	0.0281547
GOTERM_BP_ALL	GO:0050790~regulation of catalytic activity	8	38.0952	0.00137306	80310, 7078, 652, 8743, 1364, 10252, 183, 1636	19	1990	19357	4.09564	0.938447	0.0308789	0.0281547
GOTERM_BP_ALL	GO:0033993~response to lipid	6	28.5714	0.00139974	652, 64220, 1364, 9076, 183, 1636	19	948	19357	6.44803	0.941694	0.0308789	0.0281547
GOTERM_BP_ALL	GO:0043407~negative regulation of MAP kinase activity	3	14.2857	0.00140013	652, 10252, 183	19	60	19357	50.9395	0.941741	0.0308789	0.0281547
GOTERM_BP_ALL	GO:0034329~cell junction assembly	4	19.0476	0.00161048	1364, 9076, 183, 1636	19	256	19357	15.9186	0.962005	0.0351362	0.0320365
GOTERM_BP_ALL	GO:0045936~negative regulation of phosphate metabolic process	5	23.8095	0.00163833	7078, 652, 3486, 10252, 183	19	570	19357	8.93675	0.964095	0.0352175	0.0321106
GOTERM_BP_ALL	GO:0010563~negative regulation of phosphorus metabolic process	5	23.8095	0.00164892	7078, 652, 3486, 10252, 183	19	571	19357	8.9211	0.96486	0.0352175	0.0321106
GOTERM_BP_ALL	GO:0001934~positive regulation of protein phosphorylation	6	28.5714	0.00169782	80310, 652, 3486, 9518, 183, 1636	19	990	19357	6.17448	0.968185	0.0358842	0.0327184
GOTERM_BP_ALL	GO:0040011~locomotion	8	38.0952	0.00176373	80310, 652, 3202, 1364, 3486, 9076, 183, 1636	19	2076	19357	3.92597	0.972174	0.0368929	0.0336382
GOTERM_BP_ALL	GO:0012501~programmed cell death	8	38.0952	0.00181949	7078, 652, 8743, 8744, 3202, 3486, 183, 1636	19	2087	19357	3.90528	0.975155	0.037638	0.0343176
GOTERM_BP_ALL	GO:0030335~positive regulation of cell migration	5	23.8095	0.00183645	80310, 652, 1364, 9076, 183	19	588	19357	8.66318	0.975997	0.037638	0.0343176
GOTERM_BP_ALL	GO:0032501~multicellular organismal process	15	71.4286	0.00197036	7078, 64220, 8743, 7851, 8744, 3486, 9076, 183, 80310, 652, 3202, 1364, 10252, 9518, 1636	19	8040	19357	1.90073	0.981718	0.0397834	0.0362737
GOTERM_BP_ALL	GO:0007167~enzyme linked receptor protein signaling pathway	6	28.5714	0.00198035	80310, 652, 3486, 10252, 9518, 183	19	1025	19357	5.96365	0.982085	0.0397834	0.0362737
GOTERM_BP_ALL	GO:0071560~cellular response to transforming growth factor beta stimulus	4	19.0476	0.00203807	80310, 10252, 9518, 9076	19	278	19357	14.6588	0.984069	0.040148	0.0366061
GOTERM_BP_ALL	GO:0045216~cell-cell junction organization	4	19.0476	0.00203807	1364, 9076, 183, 1636	19	278	19357	14.6588	0.984069	0.040148	0.0366061
GOTERM_BP_ALL	GO:0048731~system development	12	57.1429	0.00214713	80310, 652, 64220, 8743, 7851, 8744, 3202, 1364, 10252, 9076, 183, 1636	19	5149	19357	2.37434	0.987237	0.0414571	0.0377998
GOTERM_BP_ALL	GO:2000147~positive regulation of cell motility	5	23.8095	0.00216425	80310, 652, 1364, 9076, 183	19	615	19357	8.28284	0.987674	0.0414571	0.0377998
GOTERM_BP_ALL	GO:0071559~response to transforming growth factor beta	4	19.0476	0.00216582	80310, 10252, 9518, 9076	19	284	19357	14.3491	0.987713	0.0414571	0.0377998
GOTERM_BP_ALL	GO:0007507~heart development	5	23.8095	0.00226872	652, 64220, 10252, 183, 1636	19	623	19357	8.17648	0.990033	0.0430209	0.0392256
GOTERM_BP_ALL	GO:0042327~positive regulation of phosphorylation	6	28.5714	0.00234437	80310, 652, 3486, 9518, 183, 1636	19	1065	19357	5.73966	0.991454	0.0440438	0.0401582
GOTERM_BP_ALL	GO:0051272~positive regulation of cellular component movement	5	23.8095	0.00240419	80310, 652, 1364, 9076, 183	19	633	19357	8.04731	0.992433	0.0442	0.0403007
GOTERM_BP_ALL	GO:0040017~positive regulation of locomotion	5	23.8095	0.00240419	80310, 652, 1364, 9076, 183	19	633	19357	8.04731	0.992433	0.0442	0.0403007
GOTERM_BP_ALL	GO:0031400~negative regulation of protein modification process	5	23.8095	0.00241804	7078, 652, 3486, 10252, 183	19	634	19357	8.03462	0.992643	0.0442	0.0403007
GOTERM_BP_ALL	GO:0007169~transmembrane receptor protein tyrosine kinase signaling pathway	5	23.8095	0.00245992	80310, 3486, 10252, 9518, 183	19	637	19357	7.99678	0.993244	0.0445641	0.0406326
GOTERM_BP_ALL	GO:0045859~regulation of protein kinase activity	5	23.8095	0.00253084	80310, 652, 10252, 183, 1636	19	642	19357	7.9345	0.994152	0.0454431	0.0414341
GOTERM_BP_ALL	GO:0034330~cell junction organization	4	19.0476	0.0025788	1364, 9076, 183, 1636	19	302	19357	13.4939	0.994695	0.0458981	0.0418489
GOTERM_BP_ALL	GO:0002019~regulation of renal output by angiotensin	2	9.52381	0.00278724	183, 1636	19	3	19357	679.193	0.996529	0.0491766	0.0448382
GOTERM_BP_ALL	GO:1902533~positive regulation of intracellular signal transduction	6	28.5714	0.00283275	80310, 652, 8743, 3486, 9518, 183	19	1112	19357	5.49707	0.996836	0.0494561	0.0450931
GOTERM_BP_ALL	GO:0008219~cell death	8	38.0952	0.00285183	7078, 652, 8743, 8744, 3202, 3486, 183, 1636	19	2254	19357	3.61593	0.996956	0.0494561	0.0450931
GOTERM_BP_ALL	GO:0007267~cell-cell signaling	7	33.3333	0.00301957	652, 8743, 8744, 3202, 9518, 183, 1636	19	1666	19357	4.28063	0.997836	0.0519213	0.0473408
GOTERM_BP_ALL	GO:0070372~regulation of ERK1 and ERK2 cascade	4	19.0476	0.00317354	80310, 7078, 652, 10252	19	325	19357	12.5389	0.998418	0.0541093	0.0493357
GOTERM_BP_ALL	GO:0007166~cell surface receptor signaling pathway	9	42.8571	0.00321625	80310, 7078, 652, 8743, 8744, 3486, 10252, 9518, 183	19	2982	19357	3.07482	0.99855	0.0541093	0.0493357
GOTERM_BP_ALL	GO:0006928~movement of cell or subcellular component	8	38.0952	0.00325317	80310, 652, 3202, 1364, 3486, 9076, 183, 1636	19	2306	19357	3.5344	0.998655	0.0541093	0.0493357
GOTERM_BP_ALL	GO:0055006~cardiac cell development	3	14.2857	0.00325349	652, 10252, 183	19	92	19357	33.2214	0.998656	0.0541093	0.0493357
GOTERM_BP_ALL	GO:0009967~positive regulation of signal transduction	7	33.3333	0.00337471	80310, 7078, 652, 8743, 3486, 9518, 183	19	1703	19357	4.18763	0.99895	0.055669	0.0507578
GOTERM_BP_ALL	GO:0010562~positive regulation of phosphorus metabolic process	6	28.5714	0.00350791	80310, 652, 3486, 9518, 183, 1636	19	1168	19357	5.23351	0.999199	0.05688	0.051862
GOTERM_BP_ALL	GO:0045937~positive regulation of phosphate metabolic process	6	28.5714	0.00350791	80310, 652, 3486, 9518, 183, 1636	19	1168	19357	5.23351	0.999199	0.05688	0.051862
GOTERM_BP_ALL	GO:0060562~epithelial tube morphogenesis	4	19.0476	0.00354417	652, 3202, 10252, 183	19	338	19357	12.0567	0.999256	0.05688	0.051862
GOTERM_BP_ALL	GO:0022603~regulation of anatomical structure morphogenesis	6	28.5714	0.00356026	652, 3202, 1364, 10252, 9518, 183	19	1172	19357	5.21565	0.99928	0.05688	0.051862
GOTERM_BP_ALL	GO:0048514~blood vessel morphogenesis	5	23.8095	0.00360456	652, 64220, 3202, 183, 1636	19	708	19357	7.19484	0.999342	0.0571379	0.0520972
GOTERM_BP_ALL	GO:0051387~negative regulation of neurotrophin TRK receptor signaling pathway	2	9.52381	0.00371469	10252, 183	19	4	19357	509.395	0.999474	0.0581964	0.0530622
GOTERM_BP_ALL	GO:0001657~ureteric bud development	3	14.2857	0.00375587	652, 10252, 183	19	99	19357	30.8724	0.999517	0.0581964	0.0530622
GOTERM_BP_ALL	GO:0061061~muscle structure development	5	23.8095	0.00380971	652, 64220, 3486, 9518, 183	19	719	19357	7.08477	0.999567	0.0581964	0.0530622
GOTERM_BP_ALL	GO:0072163~mesonephric epithelium development	3	14.2857	0.00383042	652, 10252, 183	19	100	19357	30.5637	0.999585	0.0581964	0.0530622
GOTERM_BP_ALL	GO:0072164~mesonephric tubule development	3	14.2857	0.00383042	652, 10252, 183	19	100	19357	30.5637	0.999585	0.0581964	0.0530622
GOTERM_BP_ALL	GO:0016310~phosphorylation	8	38.0952	0.00384343	80310, 7078, 652, 3486, 10252, 9518, 183, 1636	19	2374	19357	3.43316	0.999596	0.0581964	0.0530622
GOTERM_BP_ALL	GO:0048545~response to steroid hormone	4	19.0476	0.00387779	652, 1364, 9076, 1636	19	349	19357	11.6767	0.999623	0.0582818	0.0531401
GOTERM_BP_ALL	GO:1901888~regulation of cell junction assembly	3	14.2857	0.00398158	9076, 183, 1636	19	102	19357	29.9644	0.999695	0.0588927	0.0536971
GOTERM_BP_ALL	GO:0048661~positive regulation of smooth muscle cell proliferation	3	14.2857	0.00398158	80310, 652, 183	19	102	19357	29.9644	0.999695	0.0588927	0.0536971
GOTERM_BP_ALL	GO:0007275~multicellular organism development	12	57.1429	0.00400552	80310, 652, 64220, 8743, 7851, 8744, 3202, 1364, 10252, 9076, 183, 1636	19	5532	19357	2.20996	0.999709	0.0588927	0.0536971
GOTERM_BP_ALL	GO:0042221~response to chemical	11	52.381	0.00408999	80310, 7078, 652, 64220, 8743, 1364, 10252, 9518, 9076, 183, 1636	19	4669	19357	2.40023	0.999755	0.059702	0.0544351
GOTERM_BP_ALL	GO:0001823~mesonephros development	3	14.2857	0.00421347	652, 10252, 183	19	105	19357	29.1083	0.99981	0.0610652	0.055678
GOTERM_BP_ALL	GO:0043549~regulation of kinase activity	5	23.8095	0.00443079	80310, 652, 10252, 183, 1636	19	750	19357	6.79193	0.999878	0.0637594	0.0581345
GOTERM_BP_ALL	GO:0030162~regulation of proteolysis	5	23.8095	0.00460164	3426, 7078, 8743, 1364, 183	19	758	19357	6.72025	0.999914	0.0657516	0.0599509
GOTERM_BP_ALL	GO:0031401~positive regulation of protein modification process	6	28.5714	0.00497902	80310, 652, 3486, 9518, 183, 1636	19	1267	19357	4.82458	0.99996	0.0706464	0.0644139
GOTERM_BP_ALL	GO:0060429~epithelium development	6	28.5714	0.00514905	652, 64220, 3202, 10252, 9076, 183	19	1277	19357	4.78679	0.999972	0.0725516	0.066151
GOTERM_BP_ALL	GO:0071900~regulation of protein serine/threonine kinase activity	4	19.0476	0.00551782	80310, 652, 10252, 183	19	396	19357	10.2908	0.999987	0.0772114	0.0703997
GOTERM_BP_ALL	GO:0010647~positive regulation of cell communication	7	33.3333	0.00573879	80310, 7078, 652, 8743, 3486, 9518, 183	19	1894	19357	3.76533	0.999992	0.0797534	0.0727175
GOTERM_BP_ALL	GO:0071901~negative regulation of protein serine/threonine kinase activity	3	14.2857	0.00582387	652, 10252, 183	19	124	19357	24.6481	0.999993	0.0799132	0.0728632
GOTERM_BP_ALL	GO:0023056~positive regulation of signaling	7	33.3333	0.00582905	80310, 7078, 652, 8743, 3486, 9518, 183	19	1900	19357	3.75343	0.999993	0.0799132	0.0728632
GOTERM_BP_ALL	GO:0071310~cellular response to organic substance	8	38.0952	0.00587828	80310, 7078, 652, 10252, 9518, 9076, 183, 1636	19	2559	19357	3.18496	0.999994	0.0800471	0.0729853
GOTERM_BP_ALL	GO:0051240~positive regulation of multicellular organismal process	7	33.3333	0.0062485	80310, 652, 8744, 3202, 10252, 183, 1636	19	1927	19357	3.70084	0.999997	0.0845214	0.0770649
GOTERM_BP_ALL	GO:0006915~apoptotic process	7	33.3333	0.00629647	7078, 652, 8743, 3202, 3486, 183, 1636	19	1930	19357	3.69509	0.999997	0.0846062	0.0771421
GOTERM_BP_ALL	GO:0060449~bud elongation involved in lung branching	2	9.52381	0.00649215	652, 10252	19	7	19357	291.083	0.999998	0.0860543	0.0784625
GOTERM_BP_ALL	GO:0061156~pulmonary artery morphogenesis	2	9.52381	0.00649215	652, 64220	19	7	19357	291.083	0.999998	0.0860543	0.0784625
GOTERM_BP_ALL	GO:2001233~regulation of apoptotic signaling pathway	4	19.0476	0.00653747	7078, 652, 8743, 183	19	421	19357	9.67971	0.999998	0.0860543	0.0784625
GOTERM_BP_ALL	GO:0051149~positive regulation of muscle cell differentiation	3	14.2857	0.00657388	652, 3486, 9518	19	132	19357	23.1543	0.999998	0.0860543	0.0784625
GOTERM_BP_ALL	GO:0048565~digestive tract development	3	14.2857	0.00676794	652, 64220, 3202	19	134	19357	22.8087	0.999999	0.0880266	0.0802608
GOTERM_BP_ALL	GO:0052547~regulation of peptidase activity	4	19.0476	0.00710955	7078, 8743, 1364, 183	19	434	19357	9.38976	0.999999	0.0918808	0.083775
GOTERM_BP_ALL	GO:0042592~homeostatic process	7	33.3333	0.00742292	652, 7851, 3202, 1364, 9076, 183, 1636	19	1996	19357	3.57291	1	0.0949231	0.0865489
GOTERM_BP_ALL	GO:0035270~endocrine system development	3	14.2857	0.00746755	652, 64220, 3202	19	141	19357	21.6764	1	0.0949231	0.0865489
GOTERM_BP_ALL	GO:0051241~negative regulation of multicellular organismal process	6	28.5714	0.00748531	652, 3202, 10252, 9518, 183, 1636	19	1395	19357	4.38189	1	0.0949231	0.0865489
GOTERM_BP_ALL	GO:1901342~regulation of vasculature development	4	19.0476	0.0076164	80310, 652, 3202, 183	19	445	19357	9.15766	1	0.0959348	0.0874714
GOTERM_BP_ALL	GO:0048522~positive regulation of cellular process	12	57.1429	0.00765966	80310, 7078, 652, 8743, 8744, 3202, 1364, 3486, 9518, 9076, 183, 1636	19	5973	19357	2.04679	1	0.0959348	0.0874714
GOTERM_BP_ALL	GO:0009968~negative regulation of signal transduction	6	28.5714	0.00771294	7078, 652, 3486, 10252, 9518, 183	19	1405	19357	4.3507	1	0.0960095	0.0875395
GOTERM_BP_ALL	GO:0048732~gland development	4	19.0476	0.00785375	652, 64220, 3202, 9076	19	450	19357	9.05591	1	0.0971662	0.0885941
GOTERM_BP_ALL	GO:0055123~digestive system development	3	14.2857	0.00798657	652, 64220, 3202	19	146	19357	20.934	1	0.0978875	0.0892518
GOTERM_BP_ALL	GO:0051338~regulation of transferase activity	5	23.8095	0.00800854	80310, 652, 10252, 183, 1636	19	887	19357	5.74289	1	0.0978875	0.0892518
GOTERM_BP_ALL	GO:0048608~reproductive structure development	4	19.0476	0.00824264	652, 64220, 8743, 1636	19	458	19357	8.89772	1	0.100126	0.0912928
GOTERM_BP_ALL	GO:0072073~kidney epithelium development	3	14.2857	0.00830563	652, 10252, 183	19	149	19357	20.5125	1	0.100126	0.0912928
GOTERM_BP_ALL	GO:0002016~regulation of blood volume by renin-angiotensin	2	9.52381	0.00833972	183, 1636	19	9	19357	226.398	1	0.100126	0.0912928
GOTERM_BP_ALL	GO:0009605~response to external stimulus	8	38.0952	0.00840278	80310, 3426, 652, 64220, 9518, 9076, 183, 1636	19	2729	19357	2.98656	1	0.10016	0.0913242
GOTERM_BP_ALL	GO:0061458~reproductive system development	4	19.0476	0.00844132	652, 64220, 8743, 1636	19	462	19357	8.82069	1	0.10016	0.0913242
GOTERM_BP_ALL	GO:0065009~regulation of molecular function	8	38.0952	0.0088346	80310, 7078, 652, 8743, 1364, 10252, 183, 1636	19	2754	19357	2.95945	1	0.104217	0.0950233
GOTERM_BP_ALL	GO:0072006~nephron development	3	14.2857	0.00896081	80310, 652, 183	19	155	19357	19.7185	1	0.105095	0.0958237
GOTERM_BP_ALL	GO:0050673~epithelial cell proliferation	4	19.0476	0.00921171	652, 3202, 3486, 9076	19	477	19357	8.54331	1	0.10739	0.0979156
GOTERM_BP_ALL	GO:1903596~regulation of gap junction assembly	2	9.52381	0.00926229	183, 1636	19	10	19357	203.758	1	0.10739	0.0979156
GOTERM_BP_ALL	GO:1903706~regulation of hemopoiesis	4	19.0476	0.00931747	652, 8744, 3202, 1636	19	479	19357	8.50764	1	0.107416	0.0979393
GOTERM_BP_ALL	GO:0042692~muscle cell differentiation	4	19.0476	0.00942395	652, 3486, 9518, 183	19	481	19357	8.47226	1	0.108029	0.0984989
GOTERM_BP_ALL	GO:0009888~tissue development	7	33.3333	0.00953671	80310, 652, 64220, 3202, 10252, 9076, 183	19	2102	19357	3.39273	1	0.108708	0.0991175
GOTERM_BP_ALL	GO:0035556~intracellular signal transduction	8	38.0952	0.00959787	80310, 7078, 652, 8743, 3486, 10252, 9518, 183	19	2796	19357	2.91499	1	0.108794	0.0991958
GOTERM_BP_ALL	GO:0035051~cardiocyte differentiation	3	14.2857	0.00986942	652, 10252, 183	19	163	19357	18.7507	1	0.11125	0.101436
GOTERM_BP_ALL	GO:0010604~positive regulation of macromolecule metabolic process	9	42.8571	0.00997305	80310, 652, 8743, 3202, 1364, 3486, 9518, 183, 1636	19	3570	19357	2.56838	1	0.111797	0.101934
GOTERM_BP_ALL	GO:0060439~trachea morphogenesis	2	9.52381	0.010184	652, 3202	19	11	19357	185.234	1	0.112301	0.102394
GOTERM_BP_ALL	GO:0072124~regulation of glomerular mesangial cell proliferation	2	9.52381	0.010184	80310, 652	19	11	19357	185.234	1	0.112301	0.102394
GOTERM_BP_ALL	GO:0060433~bronchus development	2	9.52381	0.010184	652, 3202	19	11	19357	185.234	1	0.112301	0.102394
GOTERM_BP_ALL	GO:0010648~negative regulation of cell communication	6	28.5714	0.0105233	7078, 652, 3486, 10252, 9518, 183	19	1514	19357	4.03747	1	0.115416	0.105233
GOTERM_BP_ALL	GO:0031325~positive regulation of cellular metabolic process	9	42.8571	0.0106197	80310, 652, 8743, 3202, 1364, 3486, 9518, 183, 1636	19	3607	19357	2.54203	1	0.115744	0.105533
GOTERM_BP_ALL	GO:0023057~negative regulation of signaling	6	28.5714	0.0106674	7078, 652, 3486, 10252, 9518, 183	19	1519	19357	4.02418	1	0.115744	0.105533
GOTERM_BP_ALL	GO:0043410~positive regulation of MAPK cascade	4	19.0476	0.0109324	80310, 652, 3486, 9518	19	508	19357	8.02196	1	0.117969	0.107562
GOTERM_BP_ALL	GO:0014070~response to organic cyclic compound	5	23.8095	0.0110311	652, 1364, 9076, 183, 1636	19	973	19357	5.2353	1	0.117969	0.107562
GOTERM_BP_ALL	GO:0072110~glomerular mesangial cell proliferation	2	9.52381	0.011105	80310, 652	19	12	19357	169.798	1	0.117969	0.107562
GOTERM_BP_ALL	GO:0051386~regulation of neurotrophin TRK receptor signaling pathway	2	9.52381	0.011105	10252, 183	19	12	19357	169.798	1	0.117969	0.107562
GOTERM_BP_ALL	GO:0051128~regulation of cellular component organization	8	38.0952	0.0111891	652, 8743, 1364, 3486, 9518, 9076, 183, 1636	19	2876	19357	2.83391	1	0.118243	0.107812
GOTERM_BP_ALL	GO:0009653~anatomical structure morphogenesis	8	38.0952	0.0115514	652, 64220, 3202, 1364, 10252, 9518, 183, 1636	19	2893	19357	2.81725	1	0.12144	0.110726
GOTERM_BP_ALL	GO:0010646~regulation of cell communication	9	42.8571	0.0117176	80310, 7078, 652, 8743, 3486, 10252, 9518, 183, 1636	19	3666	19357	2.50112	1	0.122552	0.11174
GOTERM_BP_ALL	GO:2001235~positive regulation of apoptotic signaling pathway	3	14.2857	0.0120574	7078, 8743, 183	19	181	19357	16.886	1	0.125459	0.114391
GOTERM_BP_ALL	GO:0023051~regulation of signaling	9	42.8571	0.0124293	80310, 7078, 652, 8743, 3486, 10252, 9518, 183, 1636	19	3702	19357	2.4768	1	0.128445	0.117113
GOTERM_BP_ALL	GO:0044093~positive regulation of molecular function	6	28.5714	0.0124731	80310, 652, 8743, 1364, 183, 1636	19	1578	19357	3.87372	1	0.128445	0.117113
GOTERM_BP_ALL	GO:0008284~positive regulation of cell proliferation	5	23.8095	0.0125343	80310, 652, 8744, 9076, 183	19	1010	19357	5.04351	1	0.128445	0.117113
GOTERM_BP_ALL	GO:0022414~reproductive process	6	28.5714	0.012931	652, 64220, 8743, 1364, 183, 1636	19	1592	19357	3.83966	1	0.131844	0.120213
GOTERM_BP_ALL	GO:0000003~reproduction	6	28.5714	0.0130306	652, 64220, 8743, 1364, 183, 1636	19	1595	19357	3.83244	1	0.132196	0.120533
GOTERM_BP_ALL	GO:2000026~regulation of multicellular organismal development	7	33.3333	0.0134117	80310, 652, 8744, 3202, 10252, 183, 1636	19	2258	19357	3.15834	1	0.135385	0.123441
GOTERM_BP_ALL	GO:1901722~regulation of cell proliferation involved in kidney development	2	9.52381	0.013863	80310, 652	19	15	19357	135.839	1	0.138708	0.126471
GOTERM_BP_ALL	GO:0007565~female pregnancy	3	14.2857	0.0138934	1364, 183, 1636	19	195	19357	15.6737	1	0.138708	0.126471
GOTERM_BP_ALL	GO:0002009~morphogenesis of an epithelium	4	19.0476	0.013946	652, 3202, 10252, 183	19	556	19357	7.32942	1	0.138708	0.126471
GOTERM_BP_ALL	GO:0003008~system process	7	33.3333	0.0142126	7078, 652, 64220, 3202, 1364, 183, 1636	19	2286	19357	3.11965	1	0.14067	0.12826
GOTERM_BP_ALL	GO:1901343~negative regulation of vasculature development	3	14.2857	0.0147153	652, 3202, 183	19	201	19357	15.2058	1	0.14488	0.132098
GOTERM_BP_ALL	GO:0060602~branch elongation of an epithelium	2	9.52381	0.0147807	652, 10252	19	16	19357	127.349	1	0.14488	0.132098
GOTERM_BP_ALL	GO:1901698~response to nitrogen compound	5	23.8095	0.0150544	80310, 652, 8743, 9518, 183	19	1066	19357	4.77856	1	0.146853	0.133897
GOTERM_BP_ALL	GO:1901654~response to ketone	3	14.2857	0.0151341	1364, 9076, 1636	19	204	19357	14.9822	1	0.146924	0.133962
GOTERM_BP_ALL	GO:0090192~regulation of glomerulus development	2	9.52381	0.0156976	80310, 652	19	17	19357	119.858	1	0.150238	0.136984
GOTERM_BP_ALL	GO:0016264~gap junction assembly	2	9.52381	0.0156976	183, 1636	19	17	19357	119.858	1	0.150238	0.136984
GOTERM_BP_ALL	GO:0072109~glomerular mesangium development	2	9.52381	0.0156976	80310, 652	19	17	19357	119.858	1	0.150238	0.136984
GOTERM_BP_ALL	GO:0051336~regulation of hydrolase activity	5	23.8095	0.0159785	7078, 8743, 1364, 10252, 183	19	1085	19357	4.69488	1	0.152209	0.138781
GOTERM_BP_ALL	GO:0002682~regulation of immune system process	6	28.5714	0.0161957	80310, 3426, 652, 8744, 3202, 1636	19	1683	19357	3.63205	1	0.153151	0.139639
GOTERM_BP_ALL	GO:0002376~immune system process	8	38.0952	0.0162284	80310, 3426, 652, 8743, 8744, 3202, 9076, 1636	19	3083	19357	2.64363	1	0.153151	0.139639
GOTERM_BP_ALL	GO:0044092~negative regulation of molecular function	5	23.8095	0.0164288	7078, 652, 10252, 183, 1636	19	1094	19357	4.65626	1	0.154324	0.140709
GOTERM_BP_ALL	GO:0080134~regulation of response to stress	6	28.5714	0.0167835	3426, 652, 1364, 9076, 183, 1636	19	1698	19357	3.59996	1	0.156634	0.142816
GOTERM_BP_ALL	GO:0009893~positive regulation of metabolic process	9	42.8571	0.0168291	80310, 652, 8743, 3202, 1364, 3486, 9518, 183, 1636	19	3895	19357	2.35407	1	0.156634	0.142816
GOTERM_BP_ALL	GO:0006469~negative regulation of protein kinase activity	3	14.2857	0.0173047	652, 10252, 183	19	219	19357	13.956	1	0.158945	0.144923
GOTERM_BP_ALL	GO:0009887~animal organ morphogenesis	5	23.8095	0.0175109	652, 64220, 3202, 10252, 183	19	1115	19357	4.56856	1	0.158945	0.144923
GOTERM_BP_ALL	GO:0060438~trachea development	2	9.52381	0.017529	652, 3202	19	19	19357	107.241	1	0.158945	0.144923
GOTERM_BP_ALL	GO:0003184~pulmonary valve morphogenesis	2	9.52381	0.017529	652, 64220	19	19	19357	107.241	1	0.158945	0.144923
GOTERM_BP_ALL	GO:0035812~renal sodium excretion	2	9.52381	0.017529	183, 1636	19	19	19357	107.241	1	0.158945	0.144923
GOTERM_BP_ALL	GO:1902532~negative regulation of intracellular signal transduction	4	19.0476	0.0175474	7078, 652, 10252, 183	19	606	19357	6.72468	1	0.158945	0.144923
GOTERM_BP_ALL	GO:0001525~angiogenesis	4	19.0476	0.0180898	652, 3202, 183, 1636	19	613	19357	6.64789	1	0.162751	0.148393
GOTERM_BP_ALL	GO:2000027~regulation of organ morphogenesis	3	14.2857	0.0182082	652, 10252, 183	19	225	19357	13.5839	1	0.162751	0.148393
GOTERM_BP_ALL	GO:0044706~multi-multicellular organism process	3	14.2857	0.0182082	1364, 183, 1636	19	225	19357	13.5839	1	0.162751	0.148393
GOTERM_BP_ALL	GO:0035813~regulation of renal sodium excretion	2	9.52381	0.0184435	183, 1636	19	20	19357	101.879	1	0.163765	0.149317
GOTERM_BP_ALL	GO:0032870~cellular response to hormone stimulus	4	19.0476	0.0184831	652, 9518, 183, 1636	19	618	19357	6.59411	1	0.163765	0.149317
GOTERM_BP_ALL	GO:0070887~cellular response to chemical stimulus	8	38.0952	0.0189096	80310, 7078, 652, 10252, 9518, 9076, 183, 1636	19	3174	19357	2.56784	1	0.166816	0.152099
GOTERM_BP_ALL	GO:0097190~apoptotic signaling pathway	4	19.0476	0.0196917	7078, 652, 8743, 183	19	633	19357	6.43785	1	0.172963	0.157704
GOTERM_BP_ALL	GO:0051093~negative regulation of developmental process	5	23.8095	0.0200955	652, 3202, 10252, 9518, 183	19	1162	19357	4.38378	1	0.175013	0.159573
GOTERM_BP_ALL	GO:0051179~localization	12	57.1429	0.0201537	80310, 3426, 652, 64220, 3202, 1364, 3486, 84440, 10252, 9076, 183, 1636	19	6732	19357	1.81602	1	0.175013	0.159573
GOTERM_BP_ALL	GO:0048011~neurotrophin TRK receptor signaling pathway	2	9.52381	0.0202701	10252, 183	19	22	19357	92.6172	1	0.175013	0.159573
GOTERM_BP_ALL	GO:0072111~cell proliferation involved in kidney development	2	9.52381	0.0202701	80310, 652	19	22	19357	92.6172	1	0.175013	0.159573
GOTERM_BP_ALL	GO:0006820~anion transport	4	19.0476	0.02069	64220, 1364, 183, 1636	19	645	19357	6.31807	1	0.176142	0.160603
GOTERM_BP_ALL	GO:0006796~phosphate-containing compound metabolic process	8	38.0952	0.0207471	80310, 7078, 652, 3486, 10252, 9518, 183, 1636	19	3231	19357	2.52254	1	0.176142	0.160603
GOTERM_BP_ALL	GO:0007610~behavior	4	19.0476	0.0207745	64220, 9518, 183, 1636	19	646	19357	6.30829	1	0.176142	0.160603
GOTERM_BP_ALL	GO:1901701~cellular response to oxygen-containing compound	5	23.8095	0.0209685	80310, 9518, 9076, 183, 1636	19	1177	19357	4.32791	1	0.176142	0.160603
GOTERM_BP_ALL	GO:0033673~negative regulation of kinase activity	3	14.2857	0.0210368	652, 10252, 183	19	243	19357	12.5776	1	0.176142	0.160603
GOTERM_BP_ALL	GO:0051147~regulation of muscle cell differentiation	3	14.2857	0.0210368	652, 3486, 9518	19	243	19357	12.5776	1	0.176142	0.160603
GOTERM_BP_ALL	GO:0090189~regulation of branching involved in ureteric bud morphogenesis	2	9.52381	0.0211822	652, 183	19	23	19357	88.5904	1	0.176142	0.160603
GOTERM_BP_ALL	GO:0016338~calcium-independent cell-cell adhesion via plasma membrane cell-adhesion molecules	2	9.52381	0.0211822	1364, 9076	19	23	19357	88.5904	1	0.176142	0.160603
GOTERM_BP_ALL	GO:0003177~pulmonary valve development	2	9.52381	0.0211822	652, 64220	19	23	19357	88.5904	1	0.176142	0.160603
GOTERM_BP_ALL	GO:0009966~regulation of signal transduction	8	38.0952	0.0214217	80310, 7078, 652, 8743, 3486, 10252, 9518, 183	19	3251	19357	2.50702	1	0.177407	0.161756
GOTERM_BP_ALL	GO:0002064~epithelial cell development	3	14.2857	0.0215252	652, 3202, 9076	19	246	19357	12.4243	1	0.177539	0.161877
GOTERM_BP_ALL	GO:0043085~positive regulation of catalytic activity	5	23.8095	0.0218652	80310, 8743, 1364, 183, 1636	19	1192	19357	4.27345	1	0.179613	0.163768
GOTERM_BP_ALL	GO:0001759~organ induction	2	9.52381	0.0220935	652, 10252	19	24	19357	84.8991	1	0.180031	0.164148
GOTERM_BP_ALL	GO:0044062~regulation of excretion	2	9.52381	0.0220935	183, 1636	19	24	19357	84.8991	1	0.180031	0.164148
GOTERM_BP_ALL	GO:0048745~smooth muscle tissue development	2	9.52381	0.0230039	652, 64220	19	25	19357	81.5032	1	0.186236	0.169806
GOTERM_BP_ALL	GO:0048729~tissue morphogenesis	4	19.0476	0.0230386	652, 3202, 10252, 183	19	672	19357	6.06422	1	0.186236	0.169806
GOTERM_BP_ALL	GO:0006508~proteolysis	6	28.5714	0.0231848	3426, 7078, 8743, 1364, 183, 1636	19	1842	19357	3.31853	1	0.186674	0.170206
GOTERM_BP_ALL	GO:0048585~negative regulation of response to stimulus	6	28.5714	0.0236823	7078, 652, 3486, 10252, 9518, 183	19	1852	19357	3.30061	1	0.187339	0.170812
GOTERM_BP_ALL	GO:0045926~negative regulation of growth	3	14.2857	0.0238668	652, 9518, 183	19	260	19357	11.7553	1	0.187339	0.170812
GOTERM_BP_ALL	GO:0006793~phosphorus metabolic process	8	38.0952	0.0239096	80310, 7078, 652, 3486, 10252, 9518, 183, 1636	19	3321	19357	2.45418	1	0.187339	0.170812
GOTERM_BP_ALL	GO:1905048~regulation of metallopeptidase activity	2	9.52381	0.0239136	7078, 1364	19	26	19357	78.3684	1	0.187339	0.170812
GOTERM_BP_ALL	GO:0003081~regulation of systemic arterial blood pressure by renin-angiotensin	2	9.52381	0.0239136	183, 1636	19	26	19357	78.3684	1	0.187339	0.170812
GOTERM_BP_ALL	GO:0061217~regulation of mesonephros development	2	9.52381	0.0239136	652, 183	19	26	19357	78.3684	1	0.187339	0.170812
GOTERM_BP_ALL	GO:0003401~axis elongation	2	9.52381	0.0239136	652, 10252	19	26	19357	78.3684	1	0.187339	0.170812
GOTERM_BP_ALL	GO:0050730~regulation of peptidyl-tyrosine phosphorylation	3	14.2857	0.0242097	80310, 183, 1636	19	262	19357	11.6655	1	0.188929	0.172261
GOTERM_BP_ALL	GO:0080090~regulation of primary metabolic process	12	57.1429	0.024389	80310, 3426, 7078, 652, 8743, 3202, 1364, 3486, 10252, 9518, 183, 1636	19	6899	19357	1.77206	1	0.189599	0.172872
GOTERM_BP_ALL	GO:0043086~negative regulation of catalytic activity	4	19.0476	0.0255294	7078, 652, 10252, 183	19	699	19357	5.82998	1	0.197009	0.179629
GOTERM_BP_ALL	GO:0098656~anion transmembrane transport	3	14.2857	0.0256014	64220, 1364, 183	19	270	19357	11.3199	1	0.197009	0.179629
GOTERM_BP_ALL	GO:0040008~regulation of growth	4	19.0476	0.0257196	652, 3486, 9518, 183	19	701	19357	5.81335	1	0.197009	0.179629
GOTERM_BP_ALL	GO:0031954~positive regulation of protein autophosphorylation	2	9.52381	0.0257306	80310, 1636	19	28	19357	72.7707	1	0.197009	0.179629
GOTERM_BP_ALL	GO:0072012~glomerulus vasculature development	2	9.52381	0.0266379	80310, 652	19	29	19357	70.2613	1	0.203189	0.185263
GOTERM_BP_ALL	GO:0060255~regulation of macromolecule metabolic process	12	57.1429	0.0269184	80310, 3426, 7078, 652, 8743, 3202, 1364, 3486, 10252, 9518, 183, 1636	19	6988	19357	1.7495	1	0.20456	0.186513
GOTERM_BP_ALL	GO:0061448~connective tissue development	3	14.2857	0.0270255	80310, 652, 3202	19	278	19357	10.9941	1	0.204608	0.186557
GOTERM_BP_ALL	GO:0061436~establishment of skin barrier	2	9.52381	0.0275443	1364, 9076	19	30	19357	67.9193	1	0.20776	0.189431
GOTERM_BP_ALL	GO:1901699~cellular response to nitrogen compound	4	19.0476	0.0283636	80310, 652, 9518, 183	19	728	19357	5.59774	1	0.212225	0.193502
GOTERM_BP_ALL	GO:0061437~renal system vasculature development	2	9.52381	0.02845	80310, 652	19	31	19357	65.7284	1	0.212225	0.193502
GOTERM_BP_ALL	GO:0061440~kidney vasculature development	2	9.52381	0.02845	80310, 652	19	31	19357	65.7284	1	0.212225	0.193502
GOTERM_BP_ALL	GO:0051239~regulation of multicellular organismal process	8	38.0952	0.0286521	80310, 652, 8744, 3202, 10252, 9518, 183, 1636	19	3441	19357	2.36859	1	0.212949	0.194162
GOTERM_BP_ALL	GO:0051348~negative regulation of transferase activity	3	14.2857	0.0290356	652, 10252, 183	19	289	19357	10.5757	1	0.215012	0.196043
GOTERM_BP_ALL	GO:0048878~chemical homeostasis	5	23.8095	0.0296173	7851, 1364, 9076, 183, 1636	19	1308	19357	3.89446	1	0.218522	0.199244
GOTERM_BP_ALL	GO:0007548~sex differentiation	3	14.2857	0.0303455	64220, 8743, 1636	19	296	19357	10.3256	1	0.223083	0.203403
GOTERM_BP_ALL	GO:0033561~regulation of water loss via skin	2	9.52381	0.0311623	1364, 9076	19	34	19357	59.9288	1	0.22744	0.207375
GOTERM_BP_ALL	GO:0098801~regulation of renal system process	2	9.52381	0.0311623	183, 1636	19	34	19357	59.9288	1	0.22744	0.207375
GOTERM_BP_ALL	GO:0051146~striated muscle cell differentiation	3	14.2857	0.031487	652, 9518, 183	19	302	19357	10.1204	1	0.228986	0.208785
GOTERM_BP_ALL	GO:0030855~epithelial cell differentiation	4	19.0476	0.0316818	652, 3202, 10252, 9076	19	760	19357	5.36205	1	0.22958	0.209326
GOTERM_BP_ALL	GO:0038179~neurotrophin signaling pathway	2	9.52381	0.0320648	10252, 183	19	35	19357	58.2165	1	0.230707	0.210354
GOTERM_BP_ALL	GO:0031128~developmental induction	2	9.52381	0.0320648	652, 10252	19	35	19357	58.2165	1	0.230707	0.210354
GOTERM_BP_ALL	GO:0048562~embryonic organ morphogenesis	3	14.2857	0.0324513	652, 64220, 3202	19	307	19357	9.9556	1	0.232663	0.212138
GOTERM_BP_ALL	GO:0060485~mesenchyme development	3	14.2857	0.0330356	652, 3202, 10252	19	310	19357	9.85925	1	0.235556	0.214775
GOTERM_BP_ALL	GO:0003006~developmental process involved in reproduction	4	19.0476	0.033087	652, 64220, 8743, 1636	19	773	19357	5.27187	1	0.235556	0.214775
GOTERM_BP_ALL	GO:0090092~regulation of transmembrane receptor protein serine/threonine kinase signaling pathway	3	14.2857	0.0338211	652, 10252, 9518	19	314	19357	9.73366	1	0.239432	0.218309
GOTERM_BP_ALL	GO:0045777~positive regulation of blood pressure	2	9.52381	0.0338674	183, 1636	19	37	19357	55.0697	1	0.239432	0.218309
GOTERM_BP_ALL	GO:0042755~eating behavior	2	9.52381	0.0356669	9518, 1636	19	39	19357	52.2456	1	0.248119	0.226229
GOTERM_BP_ALL	GO:0003156~regulation of animal organ formation	2	9.52381	0.0356669	652, 10252	19	39	19357	52.2456	1	0.248119	0.226229
GOTERM_BP_ALL	GO:0001990~regulation of systemic arterial blood pressure by hormone	2	9.52381	0.0356669	183, 1636	19	39	19357	52.2456	1	0.248119	0.226229
GOTERM_BP_ALL	GO:0032943~mononuclear cell proliferation	3	14.2857	0.0358173	652, 8744, 1636	19	324	19357	9.43324	1	0.248119	0.226229
GOTERM_BP_ALL	GO:0007568~aging	3	14.2857	0.0358173	9076, 183, 1636	19	324	19357	9.43324	1	0.248119	0.226229
GOTERM_BP_ALL	GO:0030154~cell differentiation	9	42.8571	0.0358298	652, 8744, 3202, 3486, 10252, 9518, 9076, 183, 1636	19	4444	19357	2.06326	1	0.248119	0.226229
GOTERM_BP_ALL	GO:0014912~negative regulation of smooth muscle cell migration	2	9.52381	0.0383601	652, 3486	19	42	19357	48.5138	1	0.264737	0.241382
GOTERM_BP_ALL	GO:0052548~regulation of endopeptidase activity	3	14.2857	0.0388964	7078, 8743, 183	19	339	19357	9.01584	1	0.267528	0.243926
GOTERM_BP_ALL	GO:1901890~positive regulation of cell junction assembly	2	9.52381	0.0392563	9076, 183	19	43	19357	47.3856	1	0.267681	0.244066
GOTERM_BP_ALL	GO:1905332~positive regulation of morphogenesis of an epithelium	2	9.52381	0.0392563	652, 183	19	43	19357	47.3856	1	0.267681	0.244066
GOTERM_BP_ALL	GO:0043010~camera-type eye development	3	14.2857	0.0393145	652, 64220, 10252	19	341	19357	8.96296	1	0.267681	0.244066
GOTERM_BP_ALL	GO:0031952~regulation of protein autophosphorylation	2	9.52381	0.0401517	80310, 1636	19	44	19357	46.3086	1	0.272468	0.24843
GOTERM_BP_ALL	GO:0019538~protein metabolic process	11	52.381	0.0412359	80310, 3426, 7078, 652, 8743, 1364, 3486, 10252, 9518, 183, 1636	19	6406	19357	1.7494	1	0.278892	0.254288
GOTERM_BP_ALL	GO:0071548~response to dexamethasone	2	9.52381	0.0419401	9076, 1636	19	46	19357	44.2952	1	0.28268	0.257742
GOTERM_BP_ALL	GO:0070661~leukocyte proliferation	3	14.2857	0.0420747	652, 8744, 1636	19	354	19357	8.63381	1	0.28268	0.257742
GOTERM_BP_ALL	GO:0050896~response to stimulus	14	66.6667	0.0424705	7078, 64220, 8743, 8744, 3486, 9076, 183, 80310, 3426, 652, 1364, 10252, 9518, 1636	19	9545	19357	1.4943	1	0.284014	0.258958
GOTERM_BP_ALL	GO:0001974~blood vessel remodeling	2	9.52381	0.0428331	183, 1636	19	47	19357	43.3527	1	0.284014	0.258958
GOTERM_BP_ALL	GO:1905314~semi-lunar valve development	2	9.52381	0.0428331	652, 64220	19	47	19357	43.3527	1	0.284014	0.258958
GOTERM_BP_ALL	GO:0061098~positive regulation of protein tyrosine kinase activity	2	9.52381	0.0428331	183, 1636	19	47	19357	43.3527	1	0.284014	0.258958
GOTERM_BP_ALL	GO:0090287~regulation of cellular response to growth factor stimulus	3	14.2857	0.0438092	652, 10252, 183	19	362	19357	8.44301	1	0.289541	0.263997
GOTERM_BP_ALL	GO:0014911~positive regulation of smooth muscle cell migration	2	9.52381	0.0446168	80310, 183	19	49	19357	41.5832	1	0.291681	0.265949
GOTERM_BP_ALL	GO:0048869~cellular developmental process	9	42.8571	0.0450831	652, 8744, 3202, 3486, 10252, 9518, 9076, 183, 1636	19	4634	19357	1.97866	1	0.291681	0.265949
GOTERM_BP_ALL	GO:0001101~response to acid chemical	3	14.2857	0.0451279	80310, 64220, 9076	19	368	19357	8.30535	1	0.291681	0.265949
GOTERM_BP_ALL	GO:0046942~carboxylic acid transport	3	14.2857	0.0451279	64220, 183, 1636	19	368	19357	8.30535	1	0.291681	0.265949
GOTERM_BP_ALL	GO:0048546~digestive tract morphogenesis	2	9.52381	0.0455075	652, 64220	19	50	19357	40.7516	1	0.291681	0.265949
GOTERM_BP_ALL	GO:1904752~regulation of vascular associated smooth muscle cell migration	2	9.52381	0.0455075	652, 183	19	50	19357	40.7516	1	0.291681	0.265949
GOTERM_BP_ALL	GO:0060976~coronary vasculature development	2	9.52381	0.0455075	652, 1636	19	50	19357	40.7516	1	0.291681	0.265949
GOTERM_BP_ALL	GO:0003044~regulation of systemic arterial blood pressure mediated by a chemical signal	2	9.52381	0.0455075	183, 1636	19	50	19357	40.7516	1	0.291681	0.265949
GOTERM_BP_ALL	GO:0010862~positive regulation of pathway-restricted SMAD protein phosphorylation	2	9.52381	0.0455075	652, 9518	19	50	19357	40.7516	1	0.291681	0.265949
GOTERM_BP_ALL	GO:0015849~organic acid transport	3	14.2857	0.0455707	64220, 183, 1636	19	370	19357	8.26046	1	0.291681	0.265949
GOTERM_BP_ALL	GO:0051346~negative regulation of hydrolase activity	3	14.2857	0.0457928	7078, 10252, 183	19	371	19357	8.23819	1	0.292181	0.266405
GOTERM_BP_ALL	GO:0045860~positive regulation of protein kinase activity	3	14.2857	0.0460153	80310, 183, 1636	19	372	19357	8.21604	1	0.29268	0.26686
GOTERM_BP_ALL	GO:0019222~regulation of metabolic process	12	57.1429	0.0470339	80310, 3426, 7078, 652, 8743, 3202, 1364, 3486, 10252, 9518, 183, 1636	19	7529	19357	1.62378	1	0.297926	0.271643
GOTERM_BP_ALL	GO:0032103~positive regulation of response to external stimulus	3	14.2857	0.0471338	80310, 183, 1636	19	377	19357	8.10708	1	0.297926	0.271643
GOTERM_BP_ALL	GO:1904738~vascular associated smooth muscle cell migration	2	9.52381	0.0472864	652, 183	19	52	19357	39.1842	1	0.297963	0.271677
GOTERM_BP_ALL	GO:0060688~regulation of morphogenesis of a branching structure	2	9.52381	0.0481747	652, 183	19	53	19357	38.4449	1	0.302621	0.275923
GOTERM_BP_ALL	GO:0044763~single-organism cellular process	16	76.1905	0.0497149	4051, 7078, 8743, 7851, 8744, 3486, 9076, 183, 80310, 652, 3202, 1364, 10252, 9518, 84440, 1636	19	12061	19357	1.35152	1	0.311314	0.283849
GOTERM_BP_ALL	GO:0055078~sodium ion homeostasis	2	9.52381	0.049949	183, 1636	19	55	19357	37.0469	1	0.311314	0.283849
GOTERM_BP_ALL	GO:0010243~response to organonitrogen compound	4	19.0476	0.0500188	80310, 8743, 9518, 183	19	911	19357	4.47328	1	0.311314	0.283849
GOTERM_BP_ALL	GO:0032879~regulation of localization	7	33.3333	0.0503142	80310, 652, 1364, 3486, 9076, 183, 1636	19	3032	19357	2.35209	1	0.312194	0.284652
GOTERM_BP_ALL	GO:0048146~positive regulation of fibroblast proliferation	2	9.52381	0.050835	80310, 183	19	56	19357	36.3853	1	0.314464	0.286722
GOTERM_BP_ALL	GO:0001654~eye development	3	14.2857	0.0519414	652, 64220, 10252	19	398	19357	7.67932	1	0.320332	0.292072
GOTERM_BP_ALL	GO:0065007~biological regulation	17	80.9524	0.0522722	7078, 64220, 8743, 7851, 8744, 3486, 9076, 183, 80310, 3426, 652, 3202, 1364, 10252, 9518, 84440, 1636	19	13401	19357	1.2924	1	0.321395	0.293041
GOTERM_BP_ALL	GO:0044267~cellular protein metabolic process	10	47.619	0.0537233	80310, 7078, 652, 8743, 1364, 3486, 10252, 9518, 183, 1636	19	5707	19357	1.78516	1	0.329319	0.300266
GOTERM_BP_ALL	GO:0003179~heart valve morphogenesis	2	9.52381	0.054371	652, 64220	19	60	19357	33.9596	1	0.332286	0.302971
GOTERM_BP_ALL	GO:0048468~cell development	6	28.5714	0.0549754	652, 3202, 10252, 9076, 183, 1636	19	2314	19357	2.64163	1	0.334612	0.305092
GOTERM_BP_ALL	GO:0070830~bicellular tight junction assembly	2	9.52381	0.0552531	1364, 9076	19	61	19357	33.4029	1	0.334612	0.305092
GOTERM_BP_ALL	GO:0001658~branching involved in ureteric bud morphogenesis	2	9.52381	0.0552531	652, 183	19	61	19357	33.4029	1	0.334612	0.305092
GOTERM_BP_ALL	GO:0044700~single organism signaling	11	52.381	0.0554113	80310, 7078, 652, 8743, 8744, 3202, 3486, 10252, 9518, 183, 1636	19	6699	19357	1.67289	1	0.334612	0.305092
GOTERM_BP_ALL	GO:0007178~transmembrane receptor protein serine/threonine kinase signaling pathway	3	14.2857	0.0557201	652, 10252, 9518	19	414	19357	7.38253	1	0.335478	0.305882
GOTERM_BP_ALL	GO:0032101~regulation of response to external stimulus	4	19.0476	0.0569008	80310, 3426, 183, 1636	19	960	19357	4.24496	1	0.341573	0.311439
GOTERM_BP_ALL	GO:0050678~regulation of epithelial cell proliferation	3	14.2857	0.0578882	652, 3202, 9076	19	423	19357	7.22546	1	0.344482	0.314091
GOTERM_BP_ALL	GO:0019229~regulation of vasoconstriction	2	9.52381	0.0578947	183, 1636	19	64	19357	31.8372	1	0.344482	0.314091
GOTERM_BP_ALL	GO:0060393~regulation of pathway-restricted SMAD protein phosphorylation	2	9.52381	0.0578947	652, 9518	19	64	19357	31.8372	1	0.344482	0.314091
GOTERM_BP_ALL	GO:0030097~hemopoiesis	4	19.0476	0.0582132	652, 8744, 3202, 1636	19	969	19357	4.20553	1	0.345364	0.314896
GOTERM_BP_ALL	GO:0023052~signaling	11	52.381	0.058596	80310, 7078, 652, 8743, 8744, 3202, 3486, 10252, 9518, 183, 1636	19	6757	19357	1.65853	1	0.346605	0.316027
GOTERM_BP_ALL	GO:0060395~SMAD protein signal transduction	2	9.52381	0.0587736	652, 9518	19	65	19357	31.3474	1	0.346605	0.316027
GOTERM_BP_ALL	GO:0032269~negative regulation of cellular protein metabolic process	5	23.8095	0.0590952	7078, 652, 3486, 10252, 183	19	1630	19357	3.12512	1	0.346605	0.316027
GOTERM_BP_ALL	GO:0043434~response to peptide hormone	3	14.2857	0.0591057	8743, 9518, 183	19	428	19357	7.14105	1	0.346605	0.316027
GOTERM_BP_ALL	GO:0007588~excretion	2	9.52381	0.0596518	183, 1636	19	66	19357	30.8724	1	0.347798	0.317115
GOTERM_BP_ALL	GO:0060389~pathway-restricted SMAD protein phosphorylation	2	9.52381	0.0596518	652, 9518	19	66	19357	30.8724	1	0.347798	0.317115
GOTERM_BP_ALL	GO:0006869~lipid transport	3	14.2857	0.0600862	64220, 183, 1636	19	432	19357	7.07493	1	0.349326	0.318509
GOTERM_BP_ALL	GO:0060537~muscle tissue development	3	14.2857	0.0603323	652, 64220, 183	19	433	19357	7.05859	1	0.349755	0.318899
GOTERM_BP_ALL	GO:0048645~animal organ formation	2	9.52381	0.0614059	652, 10252	19	68	19357	29.9644	1	0.352523	0.321423
GOTERM_BP_ALL	GO:0060675~ureteric bud morphogenesis	2	9.52381	0.0614059	652, 183	19	68	19357	29.9644	1	0.352523	0.321423
GOTERM_BP_ALL	GO:0050891~multicellular organismal water homeostasis	2	9.52381	0.0614059	1364, 9076	19	68	19357	29.9644	1	0.352523	0.321423
GOTERM_BP_ALL	GO:0007154~cell communication	11	52.381	0.0615048	80310, 7078, 652, 8743, 8744, 3202, 3486, 10252, 9518, 183, 1636	19	6808	19357	1.64611	1	0.352523	0.321423
GOTERM_BP_ALL	GO:0072171~mesonephric tubule morphogenesis	2	9.52381	0.0622818	652, 183	19	69	19357	29.5301	1	0.353977	0.322749
GOTERM_BP_ALL	GO:0051155~positive regulation of striated muscle cell differentiation	2	9.52381	0.0622818	652, 9518	19	69	19357	29.5301	1	0.353977	0.322749
GOTERM_BP_ALL	GO:0032835~glomerulus development	2	9.52381	0.0622818	80310, 652	19	69	19357	29.5301	1	0.353977	0.322749
GOTERM_BP_ALL	GO:0031100~animal organ regeneration	2	9.52381	0.0631569	9076, 1636	19	70	19357	29.1083	1	0.356921	0.325433
GOTERM_BP_ALL	GO:0043297~apical junction assembly	2	9.52381	0.0631569	1364, 9076	19	70	19357	29.1083	1	0.356921	0.325433
GOTERM_BP_ALL	GO:0036211~protein modification process	8	38.0952	0.0639286	80310, 7078, 652, 3486, 10252, 9518, 183, 1636	19	4058	19357	2.00846	1	0.356921	0.325433
GOTERM_BP_ALL	GO:0006464~cellular protein modification process	8	38.0952	0.0639286	80310, 7078, 652, 3486, 10252, 9518, 183, 1636	19	4058	19357	2.00846	1	0.356921	0.325433
GOTERM_BP_ALL	GO:0002067~glandular epithelial cell differentiation	2	9.52381	0.0640312	652, 3202	19	71	19357	28.6983	1	0.356921	0.325433
GOTERM_BP_ALL	GO:0042310~vasoconstriction	2	9.52381	0.0640312	183, 1636	19	71	19357	28.6983	1	0.356921	0.325433
GOTERM_BP_ALL	GO:0097756~negative regulation of blood vessel diameter	2	9.52381	0.0640312	183, 1636	19	71	19357	28.6983	1	0.356921	0.325433
GOTERM_BP_ALL	GO:0048534~hematopoietic or lymphoid organ development	4	19.0476	0.0645328	652, 8744, 3202, 1636	19	1011	19357	4.03082	1	0.357955	0.326376
GOTERM_BP_ALL	GO:0033674~positive regulation of kinase activity	3	14.2857	0.0645695	80310, 183, 1636	19	450	19357	6.79193	1	0.357955	0.326376
GOTERM_BP_ALL	GO:0098609~cell-cell adhesion	4	19.0476	0.0653064	652, 8744, 1364, 9076	19	1016	19357	4.01098	1	0.361054	0.329201
GOTERM_BP_ALL	GO:0003170~heart valve development	2	9.52381	0.0657775	652, 64220	19	73	19357	27.912	1	0.36267	0.330675
GOTERM_BP_ALL	GO:0002066~columnar/cuboidal epithelial cell development	2	9.52381	0.0666496	652, 3202	19	74	19357	27.5349	1	0.366482	0.334151
GOTERM_BP_ALL	GO:0051248~negative regulation of protein metabolic process	5	23.8095	0.0674443	7078, 652, 3486, 10252, 183	19	1703	19357	2.99116	1	0.368279	0.335789
GOTERM_BP_ALL	GO:0003281~ventricular septum development	2	9.52381	0.0675208	652, 64220	19	75	19357	27.1677	1	0.368279	0.335789
GOTERM_BP_ALL	GO:0048662~negative regulation of smooth muscle cell proliferation	2	9.52381	0.0675208	652, 3486	19	75	19357	27.1677	1	0.368279	0.335789
GOTERM_BP_ALL	GO:0051234~establishment of localization	9	42.8571	0.0688739	3426, 652, 64220, 1364, 84440, 10252, 9076, 183, 1636	19	5020	19357	1.82651	1	0.374652	0.3416
GOTERM_BP_ALL	GO:0072078~nephron tubule morphogenesis	2	9.52381	0.069261	652, 183	19	77	19357	26.4621	1	0.374748	0.341688
GOTERM_BP_ALL	GO:0030104~water homeostasis	2	9.52381	0.069261	1364, 9076	19	77	19357	26.4621	1	0.374748	0.341688
GOTERM_BP_ALL	GO:0048568~embryonic organ development	3	14.2857	0.0696829	652, 64220, 3202	19	470	19357	6.50291	1	0.376028	0.342855
GOTERM_BP_ALL	GO:0045661~regulation of myoblast differentiation	2	9.52381	0.0701299	652, 3486	19	78	19357	26.1228	1	0.377437	0.344139
GOTERM_BP_ALL	GO:0010876~lipid localization	3	14.2857	0.0717658	64220, 183, 1636	19	478	19357	6.39408	1	0.383724	0.349872
GOTERM_BP_ALL	GO:0048844~artery morphogenesis	2	9.52381	0.0718655	652, 64220	19	80	19357	25.4697	1	0.383724	0.349872
GOTERM_BP_ALL	GO:0072088~nephron epithelium morphogenesis	2	9.52381	0.0718655	652, 183	19	80	19357	25.4697	1	0.383724	0.349872
GOTERM_BP_ALL	GO:0050727~regulation of inflammatory response	3	14.2857	0.0725523	3426, 183, 1636	19	481	19357	6.3542	1	0.386318	0.352237
GOTERM_BP_ALL	GO:0061333~renal tubule morphogenesis	2	9.52381	0.0727322	652, 183	19	81	19357	25.1553	1	0.386318	0.352237
GOTERM_BP_ALL	GO:0050769~positive regulation of neurogenesis	3	14.2857	0.0738696	652, 183, 1636	19	486	19357	6.28882	1	0.390403	0.355961
GOTERM_BP_ALL	GO:0002520~immune system development	4	19.0476	0.0739428	652, 8744, 3202, 1636	19	1070	19357	3.80856	1	0.390403	0.355961
GOTERM_BP_ALL	GO:0070373~negative regulation of ERK1 and ERK2 cascade	2	9.52381	0.0744632	7078, 10252	19	83	19357	24.5491	1	0.390403	0.355961
GOTERM_BP_ALL	GO:0072028~nephron morphogenesis	2	9.52381	0.0744632	652, 183	19	83	19357	24.5491	1	0.390403	0.355961
GOTERM_BP_ALL	GO:0061097~regulation of protein tyrosine kinase activity	2	9.52381	0.0744632	183, 1636	19	83	19357	24.5491	1	0.390403	0.355961
GOTERM_BP_ALL	GO:0031323~regulation of cellular metabolic process	11	52.381	0.0754608	80310, 7078, 652, 8743, 3202, 1364, 3486, 10252, 9518, 183, 1636	19	7031	19357	1.5939	1	0.394613	0.3598
GOTERM_BP_ALL	GO:0044710~single-organism metabolic process	8	38.0952	0.0757375	4051, 80310, 7078, 652, 3486, 10252, 9518, 183	19	4210	19357	1.93594	1	0.395042	0.360191
GOTERM_BP_ALL	GO:0055013~cardiac muscle cell development	2	9.52381	0.0761912	652, 183	19	85	19357	23.9715	1	0.395376	0.360495
GOTERM_BP_ALL	GO:0014068~positive regulation of phosphatidylinositol 3-kinase signaling	2	9.52381	0.0761912	80310, 183	19	85	19357	23.9715	1	0.395376	0.360495
GOTERM_BP_ALL	GO:0002088~lens development in camera-type eye	2	9.52381	0.0787774	652, 10252	19	88	19357	23.1543	1	0.407753	0.371781
GOTERM_BP_ALL	GO:0044703~multi-organism reproductive process	4	19.0476	0.0804948	652, 1364, 183, 1636	19	1109	19357	3.67462	1	0.415583	0.37892
GOTERM_BP_ALL	GO:0015711~organic anion transport	3	14.2857	0.0808464	64220, 183, 1636	19	512	19357	5.96947	1	0.416338	0.379609
GOTERM_BP_ALL	GO:0048145~regulation of fibroblast proliferation	2	9.52381	0.0813568	80310, 183	19	91	19357	22.391	1	0.417906	0.381038
GOTERM_BP_ALL	GO:0050886~endocrine process	2	9.52381	0.082215	183, 1636	19	92	19357	22.1476	1	0.420512	0.383414
GOTERM_BP_ALL	GO:0043412~macromolecule modification	8	38.0952	0.0823964	80310, 7078, 652, 3486, 10252, 9518, 183, 1636	19	4289	19357	1.90028	1	0.420512	0.383414
GOTERM_BP_ALL	GO:1901652~response to peptide	3	14.2857	0.0824858	8743, 9518, 183	19	518	19357	5.90033	1	0.420512	0.383414
GOTERM_BP_ALL	GO:0032092~positive regulation of protein binding	2	9.52381	0.0830726	652, 1636	19	93	19357	21.9095	1	0.421269	0.384105
GOTERM_BP_ALL	GO:0001656~metanephros development	2	9.52381	0.0830726	652, 10252	19	93	19357	21.9095	1	0.421269	0.384105
GOTERM_BP_ALL	GO:0009790~embryo development	4	19.0476	0.0832573	652, 64220, 3202, 1636	19	1125	19357	3.62236	1	0.421269	0.384105
GOTERM_BP_ALL	GO:0032844~regulation of homeostatic process	3	14.2857	0.0844119	3202, 183, 1636	19	525	19357	5.82165	1	0.426049	0.388463
GOTERM_BP_ALL	GO:0090303~positive regulation of wound healing	2	9.52381	0.0856406	1364, 9076	19	96	19357	21.2248	1	0.430111	0.392166
GOTERM_BP_ALL	GO:1904705~regulation of vascular smooth muscle cell proliferation	2	9.52381	0.0856406	652, 183	19	96	19357	21.2248	1	0.430111	0.392166
GOTERM_BP_ALL	GO:0048704~embryonic skeletal system morphogenesis	2	9.52381	0.0864951	652, 3202	19	97	19357	21.006	1	0.432262	0.394128
GOTERM_BP_ALL	GO:1990874~vascular smooth muscle cell proliferation	2	9.52381	0.0864951	652, 183	19	97	19357	21.006	1	0.432262	0.394128
GOTERM_BP_ALL	GO:0050789~regulation of biological process	16	76.1905	0.087151	7078, 64220, 8743, 8744, 3486, 9076, 183, 80310, 3426, 652, 3202, 1364, 10252, 9518, 84440, 1636	19	12714	19357	1.2821	1	0.434389	0.396067
GOTERM_BP_ALL	GO:0072080~nephron tubule development	2	9.52381	0.0873488	652, 183	19	98	19357	20.7916	1	0.434389	0.396067
GOTERM_BP_ALL	GO:0060993~kidney morphogenesis	2	9.52381	0.089054	652, 183	19	100	19357	20.3758	1	0.441786	0.402812
GOTERM_BP_ALL	GO:0051347~positive regulation of transferase activity	3	14.2857	0.0897114	80310, 183, 1636	19	544	19357	5.61832	1	0.443962	0.404795
GOTERM_BP_ALL	GO:0061326~renal tubule development	2	9.52381	0.0907563	652, 183	19	102	19357	19.9763	1	0.446953	0.407522
GOTERM_BP_ALL	GO:0003073~regulation of systemic arterial blood pressure	2	9.52381	0.0907563	183, 1636	19	102	19357	19.9763	1	0.446953	0.407522
GOTERM_BP_ALL	GO:0051962~positive regulation of nervous system development	3	14.2857	0.0916894	652, 183, 1636	19	551	19357	5.54695	1	0.450455	0.410715
GOTERM_BP_ALL	GO:0048144~fibroblast proliferation	2	9.52381	0.093304	80310, 183	19	105	19357	19.4055	1	0.45728	0.416938
GOTERM_BP_ALL	GO:0009628~response to abiotic stimulus	4	19.0476	0.093808	64220, 9076, 183, 1636	19	1184	19357	3.44186	1	0.458642	0.41818
GOTERM_BP_ALL	GO:0010717~regulation of epithelial to mesenchymal transition	2	9.52381	0.0949987	652, 10252	19	107	19357	19.0428	1	0.463347	0.42247
GOTERM_BP_ALL	GO:0002684~positive regulation of immune system process	4	19.0476	0.0956518	80310, 3426, 8744, 3202	19	1194	19357	3.41303	1	0.465238	0.424194
GOTERM_BP_ALL	GO:1903036~positive regulation of response to wounding	2	9.52381	0.0958449	1364, 9076	19	108	19357	18.8665	1	0.465238	0.424194
GOTERM_BP_ALL	GO:0003279~cardiac septum development	2	9.52381	0.0966904	652, 64220	19	109	19357	18.6934	1	0.467107	0.425898
GOTERM_BP_ALL	GO:0060840~artery development	2	9.52381	0.0966904	652, 64220	19	109	19357	18.6934	1	0.467107	0.425898
GOTERM_BP_ALL	GO:0010720~positive regulation of cell development	3	14.2857	0.0971253	652, 183, 1636	19	570	19357	5.36205	1	0.467846	0.426572
GOTERM_BP_ALL	GO:0045445~myoblast differentiation	2	9.52381	0.0975351	652, 3486	19	110	19357	18.5234	1	0.467846	0.426572
GOTERM_BP_ALL	GO:1905039~carboxylic acid transmembrane transport	2	9.52381	0.0975351	64220, 183	19	110	19357	18.5234	1	0.467846	0.426572
GOTERM_BP_ALL	GO:1903825~organic acid transmembrane transport	2	9.52381	0.0983791	64220, 183	19	111	19357	18.3566	1	0.470781	0.429249
